# Supplementary material for: Modularity patterns in mammalian domestication: Assessing developmental hypotheses for diversification
Source: Evol Lett. 2021 Jun 17;5(4):385–96. doi: 10.1002/evl3.231 (PMC8327948; doi:10.1002/evl3.231)
Supplement: Supplementary file 1 — Supporting Information [file EVL3-5-385-s001.xlsx]

## Sheet: ReadMe
3 dimensional raw landmark coordinate data
Tab	wild form	domestic form	Landmarks
Vicugna	Vicugna vicugna	Lama pacos	#1-#62
Lama	Lama guanicoe	Lama glama	#1-#62
Pig	Sus scrofa scrofa	Sus scrofa domestica	#1-#62
Goat	Capra aegagrus	Capra hircus	#3-#62	(#1-2 absent morphology)
Horse	Equus ferus przewalskii	Equus ferus caballus	#1-#62
Dog	Canis lupus	Canis lupus familiaris	#1-#34
Museum collection abbreviations
AMNH	American Museum of Natural History (USA)
Berlin	Museum für Naturkunde Berlin (Germany)
CENPAT	Centro Nacional Patagónico (Argentina)
Halle	Martin-Luther-Universität Halle-Wittenberg (Germany)
Hamburg	Zoological Museum Hamburg
HTK	Museum für Haustierkunde ‘Julius Kühn'
Kiel	Zoologisches Institut/Populationsgenetik, Christian-Albrechts-Universität zu Kiel (Germany)
MACN	Museo Argentino de Ciencias Naturales Bernardino Rivadavia (Argentina)
MLP	Museo de la Plata (Argentina)
MNHN	Muséum National d’Histoire Naturelle (France)
NMBE	Collection of the Albert-Heim-Stiftung at Naturhistorisches Museum Bern (Switzerland)
NRM	Naturhistoriska Riksmuseet, Stockholm (Sweden)
PIM	Palaeontological Institute and Museum University of Zurich (Switzerland)
St_Petersburg	Zoological Institute of the Russian Academy of Science (Russia)
Vienna	Naturhistorisches Museum Wien (Austria)
Horse breed abbreviations (see Horse tab)
aaa	not a domesticated horse
ahb	Ancient breed (Roman period)
ano	Anglo-Norman
arb	Arab
bif	Birkenfelder
blg	Belgian Draft
bos	Bosnian Pony
cds	Clydesdale
exm	Exmoor Pony
fab	Galabella
gbh	Galician Farm Horse
grb	Grisons (Graubuendner)
grp	German Riding Pony
han	Hannoverian
hny	Hackney
hol	Holstein
hun	Hungarian
huz	Huzule
ice	Icelandic Horse
ind	Indian Pony
kdr	Kladrubian
kon	Konik
kos	Kosarian
lpz	Lipizzan
mon	Mongolian
nor	Norik
odb	Oldenburgian
piz	Pinzgau
pll	Polish Farm Horse
scp	Scottish Pony
ses	Seneca Sarajevo
she	Shetland Pony
shi	Shire
stm	Styrian
suf	Suffolk
tbh	English Thoroughbred
tog	Togo Pony
trk	Trakehner
wel	Welsh

## Sheet: Vicugna
ID	W_D	Genus	species	sex	museum	x1	y1	z1	x2	y2	z2	x3	y3	z3	x4	y4	z4	x5	y5	z5	x6	y6	z6	x7	y7	z7	x8	y8	z8	x9	y9	z9	x10	y10	z10	x11	y11	z11	x12	y12	z12	x13	y13	z13	x14	y14	z14	x15	y15
Lam_pac_AMNH248739_m	domestic	Vicugna	pacos	male	AMNH	0.00545	-0.06675	-0.1232	19.7689	-0.03775	-0.00405	5.80475	23.1314	42.7178	25.107	20.9179	41.8678	5.4333	35.2405	42.8077	28.6169	30.3058	41.254	-6.0839	56.2077	4.6697	48.3298	48.355	2.7458	-14.3364	86.1864	-6.94255	68.7019	75.7881	-1.474	22.2536	62.476	49.3902	-13.8585	67.7086	36.1572	56.6311	56.5009	42.5055	-21.1816	77.085	21.6049	69.2473	63.682
Lam_pac_AMNH70324_f	domestic	Vicugna	pacos	female	AMNH	-0.0978	0.09835	0.02655	23.2701	0.0969	0.58615	3.50245	19.6149	38.8575	22.073	19.3472	38.8747	2.91395	30.2327	38.794	24.6372	28.2508	37.5378	-9.47445	55.2439	4.0219	40.8892	54.3855	6.34295	-21.9837	79.2823	0.38765	56.9855	76.7887	2.80475	16.3868	74.3841	47.437	-19.398	74.0845	36.7849	52.0405	71.7369	40.0423	-28.4673	81.3488	20.9037	61.5172	78.9959
Lam_pac_AMNH70068_f	domestic	Vicugna	pacos	female	AMNH	0.57395	-0.1269	-0.19195	16.6218	-0.22455	-0.19705	3.54735	20.0026	37.2548	23.6237	15.0673	35.6204	4.0927	29.3599	37.5896	25.5752	25.5236	36.9451	-10.2233	60.8952	3.04045	47.0785	51.712	1.5413	-22.7464	94.4606	1.2996	68.1381	82.5288	-1.8458	20.4117	71.062	43.7868	-14.9322	78.2353	32.3015	56.0853	70.7119	31.7214	-19.4456	89.3461	24.6046	68.2521	77.0897
Lam_pac_AMNH6240_m	domestic	Vicugna	pacos	male	AMNH	-0.651	0.6327	0.05905	17.6368	0.0879	0.01855	-2.9286	13.5974	42.2933	20.1844	12.2875	41.9912	-3.8933	25.1952	44.7202	22.1488	22.1587	43.3022	-15.1327	56.6627	8.89435	40.3354	50.9113	4.0137	-31.4781	96.8286	0.85775	63.388	92.7713	3.31905	12.9352	70.2108	54.8092	-21.2236	75.5778	36.339	47.7527	72.1782	41.3926	-31.005	85.0614	27.4852	58.8389	82.957
Vic_pac_MNHN1907_325_m	domestic	Vicugna	pacos	male	MNHN	0.1096	-0.4897	-0.2972	23.4252	-0.3205	-0.3071	-3.1273	20.2899	43.5987	24.359	19.9056	42.8706	-4.8761	28.4845	44.4256	25.2678	28.7598	44.7986	-17.9827	45.1858	5.7281	38.9751	45.1954	7.6749	-36.0726	76.5856	-3.5992	57.2715	75.1718	-0.6518	9.8504	51.0024	52.8966	-24.5732	59.3233	35.4213	45.5579	63.1369	38.8051	-36.0712	65.9891	23.6864	55.7318	68.9291
Lam_pac_MLP31	domestic	Vicugna	pacos	NA	MLP	0.5405	1.4511	0.3691	25.0224	0.5859	-0.1511	2.2081	10.2427	47.8881	27.3085	8.5549	48.0333	0.3904	26.0715	52.5969	31.3506	25.185	53.2722	-10.8653	54.5501	13.7484	44.9266	52.5509	14.0879	-24.7551	99.5511	3.4141	64.8019	94.6475	3.8488	18.7361	72.3433	66.1119	-17.1514	74.8589	46.9528	51.7464	70.9427	48.8513	-33.9626	89.3077	31.5603	70.5599	82.2473
Lam_pac_MLP1375	domestic	Vicugna	pacos	NA	MLP	-0.4289	-0.011	0.0656	23.0704	0.0635	0.1859	0.6822	16.4765	47.9073	21.402	17.0676	47.8856	-4.0065	22.3411	47.377	24.6636	23.6042	47.4242	-19.8676	40.357	12.5053	34.6808	45.9633	12.3846	-35.2664	63.9479	-1.2972	46.8496	69.8774	-0.7818	7.6038	58.5596	52.5969	-27.4806	50.67	37.1522	39.6424	54.8155	39.9426	-36.6884	56.4766	21.4017	49.6699	65.1768
Lam_pac_MLP1516	domestic	Vicugna	pacos	NA	MLP	0.6564	0.3221	0.235	20.9821	0.1391	-0.5147	5.5099	30.6293	50.3214	22.7258	27.6101	49.1011	1.2791	36.6875	46.3409	30.2111	30.972	45.3557	-10.402	44.5123	8.8175	41.1922	39.947	8.1643	-24.2117	69.9006	0.0674	58.4718	65.6316	-1.0207	17.2926	43.1775	52.8536	-15.1831	57.4224	34.1558	48.613	52.1328	34.7838	-24.9997	67.2387	22.6053	59.9296	62.056
Lam_pac_MLP5960_m	domestic	Vicugna	pacos	male	MLP	-0.1161	-0.1095	0.2754	22.7874	-0.3046	-0.6136	0.596	18.8623	39.9445	24.3169	15.9893	37.757	0.138	30.5315	42.5001	25.9615	29.0293	41.9087	-13.5532	43.7364	10.9562	38.4921	43.8971	10.412	-30.7341	76.7212	-1.0488	57.1702	70.1311	-0.5799	13.1138	56.2319	48.8928	-19.0214	58.7378	34.3649	45.3303	58.1283	33.5658	-34.44	69.8806	19.9783	61.9181	68.5304
Lam_pac_MLP1517	domestic	Vicugna	pacos	NA	MLP	0.8918	-0.6019	0.1192	21.6932	-0.1696	1.1982	0.8599	23.9841	46.1299	19.683	24.92	47.4387	-1.2083	31.9479	45.2305	24.0281	29.6343	46.3111	-13.1978	42.4444	5.7182	38.1277	40.8601	9.5172	-27.7325	68.8257	-3.2669	54.2875	66.8817	-0.5212	12.1493	47.7204	50.9658	-23.1155	55.6414	36.8997	47.9556	55.4085	40.18	-32.7345	63.4114	18.6543	59.0651	63.6747
Vic_pac_PIM17222_f	domestic	Vicugna	pacos	female	PIM	0.0402	0.4344	-0.1255	24.0977	0.1388	0.1293	-1.3561	22.4448	41.4247	22.0941	23.2563	40.8977	-3.5266	35.2431	42.9782	22.3614	36.4838	44.2796	-15.1023	53.6979	6.4007	34.6174	55.4973	7.4814	-36.1984	76.273	-2.6645	54.3967	80.8091	0.3111	7.5759	66.7906	53.4266	-22.4041	65.349	35.5169	40.3607	69.7019	38.0652	-39.5931	75.9911	18.2176	54.4985	80.3442
Vic_pac_PIM17613_f	domestic	Vicugna	pacos	female	PIM	-0.5187	0.3322	0.4597	21.4272	-0.2413	-0.3569	0.0206	25.5982	34.8062	20.7948	24.2384	34.4907	-1.5365	31.3413	36.1072	23.0787	29.7775	34.474	-15.539	58.0239	9.2059	36.8786	57.0656	8.3563	-29.1317	78.0147	-1.6357	51.184	77.2717	-1.1199	10.7247	65.0318	47.3215	-18.2688	66.8046	32.7509	41.3804	66.9952	32.8741	-29.3881	76.2139	24.0436	51.2321	74.8998
Vic_pac_PIM17508_m	domestic	Vicugna	pacos	male	PIM	0.6802	-0.0375	-0.8692	25.2972	-0.1221	0.1798	1.665	15.8174	40.9761	24.6172	14.9342	41.0369	0.8785	29.7979	45.3608	26.6955	27.3137	44.5023	-10.8495	53.2336	8.3029	40.8222	51.8085	9.4583	-26.2522	75.7082	0.5674	57.8956	75.1035	2.4977	14.4119	63.4644	52.8468	-17.7072	64.9383	35.1757	47.0551	62.3192	36.9308	-31.8285	77.4565	22.7319	62.9025	72.7687
Vic_pac_PIM17507_f	domestic	Vicugna	pacos	female	PIM	0.243	-0.0312	-0.3636	23.3581	0.2078	-0.2598	1.5258	18.9628	38.1042	23.0903	19.8323	38.3507	-0.9013	33.2354	39.8056	23.7127	33.5469	40.0751	-14.9572	53.03	6.5721	35.4745	54.41	6.4313	-32.5109	71.6455	0.433	51.6169	73.7667	0.3727	8.9721	67.8399	50.371	-20.5963	66.1111	33.141	42.1382	68.0408	35.1691	-35.2751	74.0359	17.918	53.5197	75.5734
Lam_vic_AMNH46	wild	Vicugna	vicugna	NA	AMNH	0.2871	-0.1128	0.0105	21.9401	-0.25155	0.02905	4.91485	18.6273	39.56	25.0751	16.692	37.9696	5.36905	28.887	42.2058	25.7643	26.8505	40.1744	-13.355	53.7801	8.8466	42.5801	51.6758	4.21045	-23.9192	92.4457	1.219	54.9616	89.3859	-4.8523	17.7822	62.7497	52.8697	-14.2246	68.5524	39.7621	48.8835	68.1909	37.2088	-25.7029	76.4318	25.5358	57.9188	75.4153
Lam_vic_AMNH40846	wild	Vicugna	vicugna	NA	AMNH	0.2196	-0.0005	-0.20045	15.7284	0.33615	0.1572	1.454	22.1051	41.0956	17.6863	20.8556	38.8214	0.48415	32.5825	42.2951	19.7068	30.4626	40.8499	-12.1507	47.7907	8.57255	33.4699	46.8494	10.276	-20.9841	77.7129	4.6773	47.1157	79.3945	4.56275	11.9118	62.3456	49.4618	-20.4733	60.117	37.1332	42.1088	59.9254	38.2473	-26.9623	69.5906	23.2012	49.9864	67.6009
Lam_vic_AMNH23087_f	wild	Vicugna	vicugna	female	AMNH	0.3942	0.0264	-0.14035	11.1197	-0.05415	-0.22635	0.72305	18.1471	30.5865	16.5268	14.8092	30.2071	1.3801	27.8066	30.9782	19.5834	23.774	32.2231	-6.735	41.9708	8.21925	33.6596	33.7041	10.6499	-5.6084	72.7719	-4.1277	50.0653	64.0189	-1.0879	14.849	45.2475	38.4533	-10.9475	51.193	27.3601	40.2895	40.7008	31.9216	-15.2216	57.1134	17.9539	48.0924	45.7064
Vic_vic_MNHN1902_282_f	wild	Vicugna	vicugna	female	MNHN	-0.252	0.2231	0.2028	21.383	1.1477	-0.4385	7.1051	20.667	34.6989	26.6997	19.8818	32.2681	7.3209	28.8931	36.3195	29.5899	28.8114	32.3328	-8.9634	44.6368	6.1974	46.7336	39.5376	2.3154	-17.1603	69.6849	-4.6421	58.7558	64.0469	-6.3353	22.6277	51.8025	38.4564	-11.5005	53.4173	30.8358	52.3382	52.1158	27.9894	-20.8028	59.8117	17.1367	63.0678	59.2261
Vic_vic_MNHN1957_1304_m	wild	Vicugna	vicugna	male	MNHN	-0.453	-0.1699	0.2199	20.752	-0.5174	0.0996	0.7164	24.3539	42.7545	21.2311	23.371	43.2941	-0.5417	30.1539	42.7957	22.5857	29.0026	42.8907	-18.5931	45.0326	5.7971	37.5209	46.4389	6.1345	-30.4738	70.8135	-1.1036	48.605	72.5182	0.7677	9.8796	55.2996	50.4983	-23.7368	54.88	30.5808	41.9441	57.0005	33.7791	-35.2431	65.9963	18.3637	52.8986	68.79
Vic_vic_MNHN1923_2125	wild	Vicugna	vicugna	NA	MNHN	-0.2031	0.0849	0.0124	19.8486	-0.0733	0.0821	-3.6799	27.2053	41.1684	18.4343	27.6857	40.5743	-6.4825	35.8894	41.6336	18.8147	36.7377	42.0857	-23.7858	49.8956	10.0909	34.4883	55.3442	10.1968	-38.0761	74.8222	1.2759	42.9514	84.9665	1.5409	3.6555	62.3937	50.3847	-28.9862	61.5838	34.7927	36.2279	67.9332	35.9602	-40.0811	71.016	25.2318	46.2387	79.0511
Vic_vic_MACN27595	wild	Vicugna	vicugna	NA	MACN	-0.5106	-0.0079	0.126	19.8142	-0.1629	0.1179	-2.0527	22.553	40.4771	18.5911	23.5616	38.913	-4.5167	31.4988	41.0066	19.0869	34.0322	41.2182	-21.1017	50.7221	9.4922	33.5078	55.0863	10.0713	-36.7073	76.4572	4.3067	42.0052	77.7516	3.8271	5.5445	60.1408	51.2932	-23.4967	61.3741	38.317	35.1962	66.3214	38.5612	-36.4514	71.5817	28.7078	45.5192	77.4583
Vic_vic_MACN45_13	wild	Vicugna	vicugna	NA	MACN	0.4833	0.0354	0.1175	20.1478	0.1268	0.1372	0.6931	26.6235	38.0574	22.5889	26.9816	37.6466	-3.1156	30.8432	36.877	26.09	31.1687	35.9054	-13.005	51.4087	8.3432	35.0832	51.8163	8.484	-26.1796	72.5618	4.8469	48.7397	75.5233	3.0651	11.7704	55.0583	46.3424	-17.2943	62.306	36.9342	41.0796	63.5522	37.0352	-30.0619	74.5344	25.5481	53.1512	74.3886
Vic_vic_MACN45_14	wild	Vicugna	vicugna	NA	MACN	-0.0094	0.0456	-0.0593	20.6503	-0.4702	-0.1714	1.1634	18.4626	42.5748	19.9763	20.4259	42.5914	-1.0402	31.9901	43.1326	21.6575	33.174	43.8668	-15.9418	51.5181	10.917	35.9815	51.287	11.3385	-30.4158	76.0958	2.5521	50.585	79.1245	2.3801	10.0699	65.1966	51.1014	-21.4163	61.5293	36.6964	40.3853	62.0097	36.6894	-32.0901	72.6859	24.0968	52.213	72.4666
Vic_vic_MACN27596	wild	Vicugna	vicugna	NA	MACN	-0.4179	-1.0278	0.3303	18.6955	0.6497	-0.6558	-2.4309	16.4007	39.5875	21.8483	17.5703	39.4219	-5.7537	28.5097	41.3077	22.3017	29.6074	41.4246	-18.2557	48.389	6.9337	31.2724	50.6341	7.059	-34.2634	67.6237	2.2972	44.4116	74.5743	1.3445	6.9343	60.7251	47.8029	-23.3424	54.6777	35.1879	36.4551	60.0166	35.453	-34.9141	65.7612	23.5902	45.7576	71.1996
Vic_vic_MACN45_16	wild	Vicugna	vicugna	NA	MACN	-0.22	1.0596	0.5068	19.6052	0.0783	0.1807	-2.2069	23.7061	39.6628	18.4844	24.5763	39.3767	-4.7701	35.8414	40.3264	20.4009	36.5156	39.897	-15.3221	49.0618	8.6291	32.1309	50.5025	10.751	-29.9521	70.7169	1.6369	44.1951	73.6046	2.361	6.7781	58.1337	48.2572	-22.9334	55.695	37.7147	35.4539	58.1883	38.5378	-32.2101	65.7342	19.8346	45.7754	69.0641
Vic_vic_MACN39_494	wild	Vicugna	vicugna	NA	MACN	-0.7266	0.0889	0.2651	21.4643	-0.0204	0.088	0.4636	21.3819	41.9517	20.6602	20.4592	41.176	-0.3585	32.8607	44.1665	22.4861	34.6514	44.2603	-14.8632	48.7478	14.8409	35.8669	47.9559	13.3429	-26.4219	75.1339	9.3914	48.9019	74.3041	9.3365	12.1504	59.0768	53.0375	-16.7364	61.3183	43.761	38.192	61.897	42.3835	-27.8282	71.6692	37.7555	50.1267	71.2238
Vic_vic_MACN38_36	wild	Vicugna	vicugna	NA	MACN	-0.3354	0.394	0.2641	17.3521	0.5478	0.0922	1.1668	19.8258	39.7465	18.1086	19.7102	38.549	0.1464	28.5683	40.6481	20.0133	28.9163	39.9514	-12.4385	47.9284	11.8962	31.5441	47.7871	10.4464	-27.0684	74.4001	5.6342	44.6824	74.3025	2.6162	11.1222	56.389	45.974	-14.1807	54.2806	37.3422	39.4133	57.433	31.8408	-27.7918	66.7475	27.6261	48.2649	67.2948
Vic_vic_MLP30XII02_40	wild	Vicugna	vicugna	NA	MLP	-0.9451	-0.0444	0.2737	18.781	-0.2676	-0.3087	1.8106	22.4859	37.7503	20.0719	20.808	36.9826	0.7082	32.5681	39.1775	21.0137	30.9046	38.3981	-12.7766	42.3378	8.4555	31.1981	42.8102	7.1765	-27.8577	65.9252	3.2754	47.7603	64.8485	1.8409	10.7503	54.1543	45.7215	-15.0844	51.218	35.4016	34.7622	50.435	34.0171	-28.0479	59.9234	22.8487	49.6287	59.0766
Vic_vic_MLP13IX01_21	wild	Vicugna	vicugna	NA	MLP	1.6469	-0.6935	-1.0301	22.9572	-0.2432	-0.1187	1.8022	17.9329	41.3963	22.8428	17.6965	42.1037	0.259	32.9866	43.3644	25.2409	30.8446	43.6777	-12.1019	47.5867	12.7919	38.6824	46.9692	13.6099	-25.3839	72.9047	4.4179	52.3806	70.9368	4.3618	12.7154	64.1412	52.0951	-16.3543	58.8551	39.9818	41.9313	58.3504	41.228	-27.633	68.3527	28.775	56.1044	68.4568
Vic_vic_MLP30XII02_31	wild	Vicugna	vicugna	NA	MLP	-1.5135	0.4741	1.2991	18.9607	-0.351	-0.0004	2.3216	24.1276	36.8216	20.7684	23.5118	36.1659	1.0699	28.2998	36.024	22.9096	26.4584	35.4727	-12.2267	46.2609	7.5571	34.0017	45.0305	6.7037	-23.8659	70.6847	5.2256	48.7858	69.9113	1.4129	12.7921	56.6891	42.9787	-15.871	56.0996	35.983	41.3392	54.9567	34.232	-25.4337	65.6485	24.2638	52.3851	63.554
Vic_vic_MLP13IX01_22	wild	Vicugna	vicugna	NA	MLP	-0.1602	0.0885	0.0724	21.0573	-0.7766	-0.9773	4.708	20.3367	42.5233	23.5396	18.1232	41.56	4.2757	30.8287	42.973	25.6513	27.3213	42.9386	-8.0476	50.6248	9.6381	39.491	46.7829	8.8465	-20.3104	81.525	6.1445	58.0489	68.2789	4.3743	18.6601	58.8512	50.3324	-12.4331	61.6975	38.6119	46.3823	55.112	37.4753	-19.1773	72.3844	29.4355	60.2701	64.0367
Vic_vic_MLP30XII02_38	wild	Vicugna	vicugna	NA	MLP	0.5358	0.1177	-0.0013	21.6881	0.1311	0.5175	-1.522	24.2706	39.6304	18.3256	23.818	40.6736	-4.2076	36.9397	38.7319	20.7686	36.9094	40.5201	-15.2128	49.3162	6.973	34.3828	49.9764	7.6043	-31.3998	76.2925	2.0859	50.3431	79.2149	4.8968	7.9897	60.5166	46.3264	-23.6935	61.007	34.592	39.1924	62.0185	37.449	-34.7049	71.9303	21.4817	52.4224	72.8612
Vic_vic_PIM17630_f	wild	Vicugna	vicugna	female	PIM	-0.2773	-0.3151	0.2946	23.5302	0.339	0.228	2.74	24.5885	37.5232	22.1565	24.7022	37.7915	-0.4963	34.9676	38.1924	23.6998	34.9781	38.4986	-16.7975	52.6498	8.5339	37.757	52.6723	6.5902	-29.566	74.8396	-1.2467	48.7585	77.9893	-2.9301	10.7975	65.4275	46.2959	-17.8423	65.0731	29.9475	40.1648	65.6983	28.1396	-30.8873	74.2414	24.1985	51.3391	75.211
Vic_vic_PIM16954_m	wild	Vicugna	vicugna	male	PIM	-0.9014	-0.508	0.1677	23.236	0.3319	0.0208	2.3472	11.2807	42.6673	24.3071	10.1809	41.566	0.6666	25.2045	43.9749	26.3912	23.9395	44.2222	-12.5472	48.2979	13.9018	41.3543	45.0468	12.9773	-26.2981	74.4727	2.8989	57.2856	69.7646	2.1282	14.8573	53.9265	51.1027	-13.8742	58.3504	39.1668	44.9652	55.545	37.0705	-24.9619	70.6498	26.7968	58.0495	65.6674
Vic_vic_PIM20112_m	wild	Vicugna	vicugna	male	PIM	-0.1313	0.2437	-0.1058	21.5258	-0.0143	-0.2149	2.2386	27.2161	40.2517	25.3089	25.0229	38.8695	1.6047	38.9379	41.1647	26.5475	39.1452	41.3948	-13.1934	58.3836	6.6373	42.1095	56.0058	6.9745	-26.0773	87.6152	-2.8329	56.2068	80.5283	-1.2974	14.0891	69.7125	50.7042	-14.2007	67.5257	28.6303	43.5835	66.7885	33.185	-26.532	81.6824	21.29	57.5633	77.9392
[truncated: 142 more columns]

## Sheet: Lama
ID	W_D	Genus	species	sex	museum	x1	y1	z1	x2	y2	z2	x3	y3	z3	x4	y4	z4	x5	y5	z5	x6	y6	z6	x7	y7	z7	x8	y8	z8	x9	y9	z9	x10	y10	z10	x11	y11	z11	x12	y12	z12	x13	y13	z13	x14	y14	z14	x15	y15
Lam_gla_AMNH80218_f	domestic	Lama	glama	female	AMNH	0.1479	-0.30325	-0.06025	20.0395	0.5093	0.5494	2.0743	14.0459	39.4421	18.0433	11.2553	36.0504	0.085	24.7518	41.7664	19.6547	23.2263	38.7889	-17.6193	46.9298	5.92585	36.7298	48.471	6.3214	-34.9795	92.8922	-6.4912	54.6215	97.4376	-5.7779	9.42235	73.4244	49.5955	-23.0014	71.2532	33.9205	42.216	68.5823	28.8919	-37.1801	78.1675	19.2926	55.9794	80.8495
Lam_gla_AMNH35235_m	domestic	Lama	glama	male	AMNH	-0.44305	-0.2133	0.07715	23.2079	-0.3591	-0.311	2.6835	13.4078	43.7103	26.1853	10.8817	39.9028	1.1395	20.831	45.0082	27.8721	18.6122	41.4445	-14.3767	56.2687	10.7886	43.7591	54.8061	11.5387	-30.5538	85.1891	8.8428	61.1686	85.8154	6.8655	15.4217	73.3474	59.0299	-19.5985	73.9381	38.1792	50.0224	72.082	35.3426	-33.7024	85.6936	26.465	64.6251	84.5774
Lam_gla_AMNH24195_m	domestic	Lama	glama	male	AMNH	0.1137	0.0663	-0.2632	17.5934	-0.3979	-0.2739	0.37965	17.4593	46.2322	21.0941	16.7366	44.3928	-1.2948	29.8102	45.8957	22.7402	27.0713	43.6479	-19.5541	47.7998	11.2241	38.3483	46.0582	7.36665	-35.5731	90.2361	-0.61515	56.3997	83.4772	-1.7413	11.197	66.9443	51.4701	-21.4994	67.9595	38.8205	41.7084	65.0195	34.0048	-37.1365	73.219	25.7564	56.7042	73.061
Lam_gla_AMNH22815_f	domestic	Lama	glama	female	AMNH	0.348	-0.1168	-0.211	18.4749	-1.13695	-0.38115	1.70915	24.8661	41.3601	19.3616	24.8795	40.5756	-0.043	30.3811	39.7567	19.6926	34.438	41.8807	-22.1763	65.4962	8.36545	40.0063	69.5815	9.41035	-35.3475	114.62	-3.6184	52.9196	117.343	-1.53225	9.36275	87.3752	55.1799	-29.848	92.6913	42.6587	46.879	94.5519	42.5996	-41.8798	103.383	27.1195	58.2182	107.065
Lam_gla_AMNH5140	domestic	Lama	glama	NA	AMNH	-0.187	0.0002	0.0632	21.3164	0.0527	-0.1559	-0.1055	12.1745	45.2489	22.4058	8.64475	43.5892	-1.1395	24.0308	46.8567	23.9052	18.8175	45.8451	-18.7295	55.7341	7.08065	44.0305	55.4627	9.153	-34.3715	99.7456	-0.32465	63.3274	96.3487	2.28005	12.7087	75.4963	59.6294	-20.9934	75.8065	37.5685	46.3982	74.3349	41.3471	-34.8064	84.9047	24.3926	62.1298	83.2408
Lam_gla_MNHNA11471	domestic	Lama	glama	NA	MNHN	-1.2743	0.2168	0.6339	24.7771	-0.0666	-0.0707	0.6085	12.8939	46.5702	28.8513	12.7024	45.8975	-2.3106	18.7913	49.5693	30.9965	17.9291	49.4613	-20.6684	66.2304	7.1893	48.2901	63.8842	3.5268	-38.4686	109.615	-1.7778	67.2461	109.61	-4.787	16.8646	73.8814	59.1872	-32.5639	87.1779	35.6465	64.1709	87.3482	33.9082	-40.797	103.242	24.2941	72.6349	100.246
Lam_gla_MNHN1881_62	domestic	Lama	glama	NA	MNHN	-0.1706	-0.2334	0.0419	25.7309	0.3442	-0.0223	1.039	21.6571	44.5143	25.8622	20.8771	44.4021	0.0106	29.3941	46.7494	28.7869	26.3614	45.0485	-14.1178	60.3947	8.7174	48.2052	55.7802	10.4419	-29.3523	112.761	-4.3042	71.6048	101.033	-2.2387	18.3789	76.2835	60.7982	-15.653	82.4247	35.0473	53.2831	79.5609	40.3498	-28.1595	100.142	26.9116	68.9756	93.1227
Lam_gla_MNHN1897_98_f	domestic	Lama	glama	female	MNHN	-1.0828	-0.8865	0.648	24.3021	0.2849	0.2177	-0.8888	20.0992	45.5603	23.5035	21.3482	46.0926	-2.7582	28.9242	47.5307	24.5166	31.1401	48.3988	-20.8515	53.6343	9.4591	39.4734	55.2366	8.9459	-41.5837	99.195	-1.8351	58.3372	99.1281	0.2698	8.6027	77.1585	60.3349	-28.3329	74.3973	36.3954	47.9517	77.8104	33.9949	-41.2642	89.617	28.7203	58.4882	94.4525
Lam_gla_MNHN1974_120_f	domestic	Lama	glama	female	MNHN	-1.112	0.6992	0.6082	24.009	-0.6192	0.0843	2.3503	20.1533	48.1284	30.2388	18.4674	46.9441	1.643	32.85	50.858	31.739	30.0834	50.1242	-16.4828	62.9867	5.2228	46.408	59.6947	0.6684	-31.4913	98.2561	6.9512	66.6442	95.4712	2.5359	19.2999	76.9428	56.1765	-17.3577	81.1307	34.7644	53.3049	77.4264	32.3521	-29.458	94.8534	24.6763	65.6196	91.5414
Lam_gla_MNHN1896_166_f	domestic	Lama	glama	female	MNHN	-0.6182	-0.3151	0.4198	27.901	-0.0823	0.3416	1.1513	20.0632	48.9114	27.0371	19.6335	49.4443	-0.2311	30.7668	50.3524	28.8874	29.3199	50.7423	-18.1759	58.0675	7.848	46.1299	55.5584	8.5277	-33.0276	101.621	-2.5834	63.3943	99.247	-2.1148	14.204	75.2636	62.5022	-20.6056	74.4834	36.2879	49.0988	74.7547	38.3633	-33.9561	91.7401	23.2621	63.7085	91.6206
Lam_gla_MNHNI2114_f	domestic	Lama	glama	female	MNHN	0.571	-0.088	-0.1247	26.3454	-0.4004	-0.3431	-0.3473	20.9772	46.3399	27.5248	20.5494	46.3612	-1.928	32.2934	47.4577	29.7363	29.6045	46.6709	-17.5447	54.2778	6.1025	45.2492	53.4316	6.483	-35.1243	91.7268	-3.191	61.685	88.7029	-5.4564	13.8628	77.4688	59.0333	-21.6024	75.5561	36.6289	50.3193	75.3295	37.0021	-36.0076	87.7469	23.6357	64.2544	86.0626
Lam_gla_MNHN1896_160	domestic	Lama	glama	NA	MNHN	-0.981	1.6864	-0.4406	23.4045	0.6219	0.0873	-0.7508	13.8907	43.0274	21.3772	11.6495	43.02	-1.9531	25.6967	45.4198	24.9646	23.2249	45.8126	-17.0888	62.7574	12.5406	47.8295	57.8404	14.6874	-28.4053	109.04	2.0563	70.0302	100.515	6.6233	14.6498	73.4379	57.3302	-21.5005	84.6613	39.2928	54.9133	78.5659	46.1871	-33.3258	100.32	26.9539	70.7199	90.3039
Lam_gla_MNHN1962_4168_f	domestic	Lama	glama	female	MNHN	-0.1603	-0.9698	-0.3803	28.2896	0.457	0.1906	0.9201	21.2862	53.0112	25.9412	19.0091	52.3515	-0.2276	35.6039	53.0644	28.148	33.5155	53.216	-14.0511	55.8049	14.8188	42.1062	56.9927	14.5995	-32.0209	89.003	1.5465	57.8768	92.7372	6.9877	13.6851	82.4179	64.4758	-20.9063	73.9204	46.9971	48.7555	75.7925	47.5654	-31.6096	85.6239	31.8763	59.0664	88.8877
Lam_gla_MNHN1906_495	domestic	Lama	glama	NA	MNHN	-1.5251	0.276	1.0699	21.5153	-0.2373	0.238	-3.0149	13.7791	46.8725	21.9838	16.3912	47.3191	-5.6378	22.4239	47.9215	22.6306	25.7649	48.1822	-24.4835	50.1212	8.9163	35.472	55.5569	11.5838	-44.6818	85.4413	-2.7317	49.3769	93.1595	1.0096	3.51	69.9717	59.7965	-29.9462	68.3016	35.7093	36.3944	75.9571	38.2058	-46.7337	80.8402	25.1733	50.2422	92.6163
Lam_gla_MNHN1923_2106	domestic	Lama	glama	NA	MNHN	-0.6859	-0.0761	0.4276	21.5129	0.0595	0.0067	-1.0982	12.0398	41.0789	20.0304	12.1901	40.4548	-3.1764	20.9324	42.6534	22.3968	21.0359	42.4909	-17.5088	48.9725	12.143	36.0961	47.8863	10.2656	-33.6827	84.4164	4.2156	54.2818	79.6014	8.3093	9.3305	65.0994	54.3251	-22.6179	65.517	36.5465	41	66.0401	38.6765	-36.0049	73.4794	26.3158	55.1663	74.3031
Lam_gla_MNHN1904_71	domestic	Lama	glama	NA	MNHN	-1.1898	0.3881	0.9281	27.3214	0.5777	0.1551	-3.1783	14.4011	49.3223	28.2274	15.7789	49.1895	-4.4388	28.9841	49.0051	28.0014	28.3986	50.5303	-23.5509	46.5008	9.5956	41.5782	53.4448	11.7298	-45.4599	79.5949	1.7886	58.7844	88.7477	2.6527	4.3253	73.811	59.1533	-30.4381	63.7611	34.9353	42.8402	71.8629	37.5934	-44.0569	73.0724	22.3245	56.9355	82.6646
Lam_gla_MNHN1868_148	domestic	Lama	glama	NA	MNHN	-0.3007	0.1048	0.1973	24.5072	-0.6176	0.8078	1.0338	22.8437	45.7088	23.5244	25.9208	46.4707	-2.9618	33.2521	44.3496	25.3486	33.8311	44.2909	-21.9662	49.7397	0.9299	39.4139	53.0498	1.6271	-43.9047	84.5359	-7.727	56.2897	88.9133	-6.579	6.2342	78.1085	51.3747	-26.1193	69.496	30.7283	40.9922	74.9041	31.0336	-43.2635	80.1357	16.7864	57.5184	86.7739
Lam_gla_MACN39_501	domestic	Lama	glama	NA	MACN	-1.1189	-1.2179	-0.2027	21.5629	-0.0276	0.1546	-6.8569	20.8831	48.0811	23.2488	21.3583	46.0252	-8.0825	29.1223	49.9244	22.8916	31.5689	48.0576	-26.0734	49.9124	8.6777	34.0069	55.1868	8.5762	-47.6928	84.8443	0.9675	46.7084	94.5544	-0.9921	3.0866	70.628	57.5504	-31.2097	70.6334	40.6515	34.916	77.6154	39.7352	-47.0848	80.8376	26.0097	49.1691	91.8134
Lam_gua_AMNH126571	wild	Lama	guanicoe	NA	AMNH	0.2553	-0.44635	-0.26525	20.4552	-0.02895	-0.07515	-1.5404	22.1013	42.0926	26.4308	21.4126	39.7855	-1.34185	27.8266	43.8002	27.4912	29.7891	42.081	-18.9623	63.6632	2.4861	43.6393	60.5608	2.00085	-35.2906	115.521	-6.63775	60.6876	113.398	-8.2748	14.2131	75.3048	52.7258	-13.5798	74.1193	40.6781	41.2216	75.8794	41.0382	-38.615	98.1707	21.1864	63.389	96.7976
Lam_gua_AMNH143241_m	wild	Lama	guanicoe	male	AMNH	-0.13135	0.12775	-0.06235	17.6622	-0.18235	0.3998	-1.6051	17.306	33.547	17.3508	18.5025	33.9662	-2.8143	22.4761	34.4808	16.7199	23.452	34.5553	-24.1468	50.7377	2.63825	29.8228	53.6437	4.0117	-41.306	94.9185	-5.11015	37.999	99.0266	-4.2972	1.40075	63.2149	42.8484	-24.9174	62.3749	36.1568	28.2763	66.7356	35.4853	-43.6736	75.3445	24.677	42.269	83.2914
Lam_gua_AMNH143242_f	wild	Lama	guanicoe	female	AMNH	-0.09215	-0.20145	0.05255	17.2757	0.85525	0.15315	0.1	19.3059	41.4425	24.5449	22.9456	37.4684	-1.38505	29.9253	43.6886	24.1913	36.4402	40.5799	-22.1346	59.8088	3.2932	34.4777	58.659	0.8064	-38.0312	119.51	-4.05265	49.4098	117.672	-12.7388	9.10185	88.2986	49.6828	-20.4261	72.7734	44.2617	37.7011	77.5259	36.9314	-38.7251	94.4361	23.8172	52.3865	90.8869
Lam_gua_AMNH40842	wild	Lama	guanicoe	NA	AMNH	0.1001	-0.159	-0.12315	21.5773	-0.59525	-0.0983	2.2485	11.0694	36.0502	24.3374	10.9757	34.6257	1.361	19.9255	37.2461	24.8127	20.106	35.4886	-17.528	50.1963	4.72715	38.7339	48.7317	4.5844	-25.07	103.427	-2.02585	45.7517	102.141	-3.89925	10.6522	64.1463	47.2371	-13.35	63.4635	40.0699	36.0032	65.1945	38.8664	-33.2172	77.9347	22.2789	52.5121	78.2665
Lam_gua_AMNH40843	wild	Lama	guanicoe	NA	AMNH	-0.63195	-0.5002	0.33845	18.656	-0.232	0.271	0.97155	10.8149	35.9654	20.7188	9.7937	35.9254	0.2803	21.6209	38.5818	22.3802	21.5753	36.8749	-13.2964	50.4106	8.10505	34.8267	51.0388	10.7439	-24.0853	95.1083	-2.99265	50.2918	93.8597	-0.0694	11.0676	54.6108	48.0552	-11.3224	63.0793	39.0386	34.5035	61.6974	44.0444	-29.5856	77.2794	22.486	52.4832	78.6624
Lam_gua_AMNH100276_m	wild	Lama	guanicoe	male	AMNH	0.084	-0.35555	-0.2218	19.1247	-0.58455	-0.2539	1.1385	8.87825	40.6013	22.0658	11.0449	37.9911	-1.3804	22.4346	43.258	23.2411	22.8361	41.8088	-20.7617	49.8629	8.11905	35.3874	51.4406	8.2543	-36.3313	104.162	-1.36765	45.2508	109.398	-1.3225	8.18605	60.6233	55.2829	-29.7469	70.736	38.2807	44.9778	74.4116	38.7226	-42.0592	80.8199	30.3694	53.1949	85.2468
Lam_gua_AMNH80036_m	wild	Lama	guanicoe	male	AMNH	-0.15515	0.42825	0.69665	20.7612	-0.20405	-0.16255	0.63805	8.6097	43.1228	23.1554	4.545	41.0676	-0.38415	17.497	43.044	24.9141	14.0091	44.1371	-11.1264	55.6747	9.0299	44.9389	48.9787	10.649	-25.7491	103.306	0.1858	70.1625	84.5626	-0.55885	21.3411	71.9785	57.6812	-14.7274	81.3982	42.8253	57.944	70.7144	35.4372	-26.7354	94.0334	31.5522	73.8174	85.2305
Lam_gua_B62570_m	wild	Lama	guanicoe	male	Berlin	-0.2224	3.34015	0.1533	19.3896	1.6076	0.18665	2.28145	22.4324	37.9872	26.0831	21.9414	36.0909	1.98155	33.0088	40.4733	25.938	33.68	38.4358	-23.0964	59.2752	7.9003	33.8171	63.2963	8.0111	-43.3774	105.313	0.61415	44.9736	105.228	-1.8322	10.3317	72.2038	48.9848	-25.3154	76.2118	33.4833	43.7664	79.8877	28.7407	-44.5982	93.0997	25.8177	50.5291	99.1529
Lam_gua_B77207_m	wild	Lama	guanicoe	male	Berlin	-0.6686	1.06115	-0.279	21.0007	1.2464	0.21215	3.72585	16.389	46.4254	27.1731	16.8688	43.6602	1.06295	31.5594	49.6636	27.5646	32.1848	46.3585	-26.7277	61.6459	9.5588	35.6603	64.766	11.7269	-51.4549	104.554	5.42475	48.8482	111.176	4.91615	9.9379	71.3095	57.1858	-31.0015	78.8372	37.3642	47.051	83.1054	34.0716	-51.8437	95.7577	32.2582	53.2934	103.442
Lam_gua_MNHN1897_479	wild	Lama	guanicoe	NA	MNHN	-0.367	-0.5795	0.1172	20.0233	-0.35	-0.3071	-3.6233	23.132	50.5443	22.8544	24.541	50.8456	-4.3712	37.4772	52.6929	23.0967	40.2491	53.8539	-22.2993	62.917	14.1833	38.8701	64.0027	15.121	-37.7993	111.918	-1.2592	56.1168	111.665	0.3154	8.6509	77.4943	64.6206	-36.4687	91.3516	40.2879	53.0032	95.8953	42.2992	-44.5468	101.325	29.6102	59.829	106.104
Lam_gua_MNHN1860_157_m	wild	Lama	guanicoe	male	MNHN	-0.3484	-0.785	0.1675	22.7886	-1.4742	-0.4063	3.856	14.3024	48.9924	27.2135	13.6864	46.6851	2.6279	25.5935	53.6831	31.9397	25.1836	51.3637	-14.8654	61.1444	11.065	46.7645	57.459	7.2018	-31.2625	113.654	1.4697	70.0631	97.4185	1.891	19.3157	78.6783	63.0148	-18.911	85.8696	40.0859	58.3574	81.474	35.6804	-32.6366	108.609	33.4263	73.4863	99.3261
Lam_gua_MNHN1907_356	wild	Lama	guanicoe	NA	MNHN	-0.3069	0.2328	0.0256	22.1348	-0.6713	-0.2459	4.3249	17.3357	44.2466	22.9604	16.9491	46.9254	4.2556	29.1246	47.482	25.5778	28.6386	47.1121	-17.2264	65.9783	12.1716	49.912	60.0093	10.8526	-27.4575	116.162	-2.0286	69.8129	93.974	-0.7503	16.1556	79.5757	57.4413	-17.4349	85.2809	37.5124	55.1813	80.0776	40.426	-29.721	101.489	34.4031	69.8802	92.2433
Lam_gua_MNHN1974_119_m	wild	Lama	guanicoe	male	MNHN	-0.1641	-0.4444	-0.2004	25.8921	-0.094	-0.1011	-1.4535	9.0861	45.5888	25.3345	11.7653	45.971	-4.3233	24.7868	49.5838	25.1313	25.856	50.7553	-21.2066	48.1766	5.8162	40.331	50.1788	8.5448	-45.8747	88.6957	-0.232	61.6698	88.4639	2.0071	8.5413	64.4493	60.8705	-38.3681	74.5687	36.1049	54.4076	79.345	37.6174	-47.9588	83.8554	27.2133	64.1225	90.2431
Lam_gua_MNHN1897_488	wild	Lama	guanicoe	NA	MNHN	-0.5155	0.0963	0.3248	21.4746	-0.5208	-0.6316	-1.2368	14.4541	43.2487	23.3979	12.7576	41.8798	-1.8566	27.5993	45.7832	25.8986	26.4383	46.3306	-17.8881	59.6811	9.6177	46.2191	56.1573	11.5572	-34.1266	106.663	0.8111	67.9449	97.7672	3.5119	14.2106	74.2583	59.0782	-26.6794	86.0076	37.2816	56.4444	81.2394	36.2745	-40.4081	101.795	30.8107	71.6958	96.9663
Lam_gua_MNHN1883_45_m	wild	Lama	guanicoe	male	MNHN	-1.0217	0.276	0.2348	24.1193	-0.032	0.1168	10.841	12.5469	50.0275	31.1349	13.1209	45.5505	4.6811	28.9269	53.0901	32.383	26.8679	49.9969	-20.5303	58.0051	12.5735	45.8795	54.7848	5.421	-37.163	102.773	7.272	62.9222	98.1726	-4.4505	19.1801	74.0502	62.7898	-23.901	81.3462	42.6017	56.9314	84.3666	40.7261	-35.7043	97.7422	40.6525	71.6106	97.0624
Lam_gua_MNHN1897_477	wild	Lama	guanicoe	NA	MNHN	0.6817	-0.5064	-0.4465	22.1821	0.6933	0.6703	-3.3493	11.7759	42.2771	20.9456	14.7535	44.4748	-4.8027	27.9969	45.5373	22.4274	27.7197	45.2439	-23.191	60.9981	11.7729	36.4345	62.2642	12.8274	-42.6766	105.73	5.1593	54.4331	103.344	7.1337	5.8563	75.7588	57.1204	-33.8371	82.3307	37.2233	43.7328	84.1262	37.4981	-46.8431	97.1631	28.776	57.8426	101.646
Lam_gua_MACN4_294	wild	Lama	guanicoe	NA	MACN	-1.3279	1.2131	0.2062	24.3259	-0.023	0.0938	-1.5126	14.7238	47.8028	26.8359	13.8633	47.1329	-3.9855	26.502	51.0932	28.7098	26.5585	50.2563	-22.6367	61.2786	15.7521	46.2082	61.9649	14.6502	-40.5796	110.701	7.4605	63.1638	109.053	2.4735	13.3355	85.5791	66.6683	-27.4117	87.4392	45.151	55.0559	89.346	43.6631	-43.3271	105.941	36.7641	67.9801	104.663
Lam_gua_MACN219	wild	Lama	guanicoe	NA	MACN	0.049	0.0682	0.0272	26.7936	-0.0773	-0.173	4.4631	17.0252	48.4089	28.4882	18.1612	47.7914	1.3401	32.5449	49.3196	31.5903	33.1127	47.8432	-17.3494	60.8773	14.0001	47.5003	61.1109	10.6346	-35.3458	111.001	3.0804	66.8236	108.016	1.9416	17.9796	82.4124	62.1069	-24.9888	88.7771	45.3187	57.9051	88.8998	42.43	-38.7097	103.955	34.6873	69.8444	102.89
Lam_gua_MACN26_114	wild	Lama	guanicoe	NA	MACN	1.6335	0.8219	0.0419	26.3577	-0.4511	-0.2315	7.9853	14.3617	54.5145	27.4417	14.6438	54.2289	5.3371	29.2313	55.4771	29.6269	28.696	55.1513	-14.3635	56.1912	10.0195	47.4448	54.9524	8.3898	-32.8549	94.2544	5.499	69.7453	89.8622	4.5162	18.8569	82.1671	69.0141	-17.5673	76.1756	40.1152	53.5156	76.2476	39.6785	-33.7525	92.754	29.8261	71.1197	91.7192
Lam_gua_MACN24_10	wild	Lama	guanicoe	NA	MACN	0.1147	-0.4343	-0.074	25.5518	-0.1755	-0.1136	1.025	20.6575	44.6247	24.5718	20.5899	45.7129	-0.4991	33.4745	47.9446	26.3962	31.2973	48.0257	-20.0165	55.2437	7.3817	48.647	53.4603	11.7666	-38.5262	93.41	0.2471	70.4511	87.5211	3.48	13.0088	78.8476	60.0036	-24.2595	74.2662	39.3647	52.7338	73.2231	43.334	-39.4745	88.2764	28.252	70.5149	86.0944
Lam_gua_MACN24_9	wild	Lama	guanicoe	NA	MACN	-1.0786	-0.4448	-0.2945	27.6694	0.0315	0.1196	-3.2251	12.9557	52.6696	20.451	11.8654	53.1132	-3.7398	23.7851	55.4793	23.5669	21.7058	54.8466	-15.4559	53.0365	9.0759	43.9608	50.7558	14.2624	-33.986	88.7382	3.9824	66.5322	87.4718	9.4463	12.3967	67.582	68.668	-22.6507	73.6841	40.1272	49.0775	73.3863	43.6027	-35.5017	84.4574	27.9449	63.3328	82.1599
Lam_gua_MACN17_109	wild	Lama	guanicoe	NA	MACN	-0.6364	0.1107	0.3052	24.8366	-0.641	0.0883	1.9983	24.7379	46.0147	28.6097	21.0824	44.2262	1.3459	32.8752	46.6809	30.8765	31.1091	45.4175	-14.4831	54.9985	10.9968	43.7394	51.5716	9.9537	-32.7469	85.9477	8.095	64.6752	79.7264	2.1649	19.4183	73.5438	56.2082	-14.9622	70.1319	38.9635	50.7876	68.78	38.2358	-29.0861	82.6976	27.5915	63.3589	77.1305
Lam_gua_MACN13_7	wild	Lama	guanicoe	NA	MACN	-0.2685	-0.3555	0.0594	18.8743	-0.2308	0.0608	-2.1925	13.0432	43.0381	17.7737	11.3185	43.8228	-3.6531	22.5624	44.8241	21.0874	21.8976	45.3787	-18.2891	48.0015	12.9693	38.498	45.8612	14.7776	-34.1733	82.3663	-2.6534	56.5757	76.9982	3.6859	10.229	62.1147	56.5908	-28.8301	64.96	31.2285	48.1013	63.7103	33.0105	-36.0932	73.5402	22.7949	56.296	73.1682
Lam_gua_MACN4_345	wild	Lama	guanicoe	NA	MACN	-0.5135	-0.2291	0.1623	22.6542	0.3692	-0.43	0.6322	27.4152	46.1824	29.0514	25.6367	42.5824	-0.5608	36.9893	49.3617	30.1586	38.164	46.1592	-23.2028	70.3906	5.9221	42.4307	72.3604	-0.0689	-44.8679	110.866	6.721	62.3664	109.745	-1.9817	16.0906	85.3589	57.1733	-28.6229	92.2411	42.2082	54.9309	94.1345	33.4123	-42.9274	110.688	32.4321	66.5483	110.861
Lam_gua_MACN4_365	wild	Lama	guanicoe	NA	MACN	0.0054	0.5958	-0.04	23.9198	-0.712	0.314	-2.4992	22.0708	47.87	27.3417	22.3186	46.9664	-5.1628	29.6649	48.1545	29.5806	29.4182	47.6475	-18.8589	54.1097	6.6672	40.4186	54.0991	7.0942	-39.7426	91.2901	-1.0132	60.1796	90.3695	-0.9059	11.41	70.0066	56.1833	-24.5279	69.996	34.4121	45.6616	70.95	33.7262	-38.441	84.4968	23.8451	59.5988	85.6311
Lam_gua_MACN34_323	wild	Lama	guanicoe	NA	MACN	-0.6185	-0.0678	0.049	22.6546	0.5465	0.3164	-4.6587	16.4818	42.38	26.9713	18.9611	42.4472	-7.5887	20.9175	40.4009	30.4336	21.3748	38.4944	-25.8401	65.3665	9.5229	43.4207	66.4914	10.8562	-45.595	107.787	2.5352	56.4001	111.191	0.99	7.4926	72.3139	59.9781	-34.86	83.8117	37.1483	50.8171	88.379	41.0884	-48.2977	102.465	27.522	60.8432	104.331
Lam_gua_MACN29_890	wild	Lama	guanicoe	NA	MACN	-0.2236	-0.4368	-0.3058	22.6065	-0.1482	-0.0811	3.9714	15.7219	49.9171	27.0131	17.039	49.9197	1.8524	29.098	51.8798	29.6755	29.7713	52.147	-14.9579	67.7638	13.4769	47.5612	66.9146	9.7493	-32.2308	106.274	7.4106	68.6574	106.467	4.7747	19.1027	84.8834	65.5479	-22.7164	93.6229	41.915	60.6811	92.2408	40.6362	-36.7631	109.763	32.4607	74.3689	108.613
Lam_gua_MACN29_885	wild	Lama	guanicoe	NA	MACN	-0.8622	-0.2876	0.1532	21.803	0.6074	0.2899	-6.477	20.5033	47.6508	19.3353	21.1223	47.897	-9.4504	30.7383	47.8944	18.8933	33.5376	49.0555	-30.1257	55.9862	9.4187	32.0999	62.3566	13.0688	-53.2118	94.4699	1.0356	42.7962	107.298	5.0835	-3.2734	76.6627	58.4905	-40.8436	77.4681	36.566	33.6697	87.3369	40.3631	-56.2472	89.6769	22.6991	45.5027	101.987
Lam_gua_MACN29_887	wild	Lama	guanicoe	NA	MACN	-1.1719	-0.5385	0.4903	22.3131	0.2995	0.0761	2.5444	16.2172	47.4227	21.4888	14.6317	46.2135	1.1232	22.9084	47.6123	25.2934	22.0169	46.0363	-21.2826	54.1452	7.8788	42.7332	50.8305	7.6935	-36.0284	99.6402	0.0259	59.7702	94.5474	-4.578	13.1972	73.6382	55.3718	-22.9952	73.1982	37.7521	50.3411	72.6806	39.1887	-37.7407	88.2087	29.1327	63.5882	85.8575
Lam_gua_MACN29_888	wild	Lama	guanicoe	NA	MACN	-1.1354	-0.7757	0.003	19.617	0.3637	0.4708	-4.7959	22.2318	42.4942	19.9282	21.4857	41.3206	-5.8771	28.2777	43.7893	20.7785	29.1899	43.6083	-20.4728	59.5927	6.8332	36.9297	60.4988	10.2042	-41.9524	98.3206	-1.4745	56.4938	99.3966	-0.1909	6.3548	79.1341	54.8993	-30.5949	77.5669	35.3734	43.2925	78.9175	39.3664	-45.7606	93.7536	18.6927	58.6684	93.8568
Lam_gua_MACN24_177	wild	Lama	guanicoe	NA	MACN	-0.8222	0.3339	0.0766	22.7721	-0.0829	0.3142	-0.0544	11.8073	47.0844	23.4387	11.4498	46.6401	-1.2159	22.8102	50.2917	24.3985	21.6982	49.59	-16.9176	58.5822	13.6829	42.7695	58.5826	13.5118	-36.0715	103.427	4.3929	62.596	102.49	1.8975	12.2542	73.7727	60.6591	-25.3279	80.9001	42.6478	50.0601	79.6666	45.1431	-39.7309	96.6106	31.663	66.2719	95.1356
Lam_gua_MACN16319	wild	Lama	guanicoe	NA	MACN	-0.4326	-0.8973	-0.2216	22.4776	0.047	0.0101	-1.7817	20.4641	47.855	22.7454	20.3019	46.7337	-2.4227	28.6006	49.1031	24.5902	29.8594	47.6735	-20.1608	55.6639	11.1083	38.4565	56.5509	7.8974	-38.4777	97.0443	6.184	59.0551	96.9784	3.8787	12.276	72.3499	56.0272	-27.9484	75.0241	41.8285	49.4561	75.1408	42.3221	-42.1487	86.9093	27.3949	63.4588	88.5453
Lam_gua_MACN42_130	wild	Lama	guanicoe	NA	MACN	0.4179	0.1296	0.0535	24.5421	0.2752	0.063	-0.5736	16.0555	44.2456	25.6335	12.2774	42.8929	-1.7138	26.6682	46.3301	27.456	26.0205	47.2881	-15.7761	60.2851	11.0196	46.5127	55.1847	11.6168	-29.8726	102.724	2.4075	69.1772	88.2577	7.25	15.1701	70.9069	57.9685	-36.4114	92.0627	30.3177	72.1076	85.8058	32.3245	-38.6686	96.7731	45.8091	73.15	88.4755
Lam_gua_MACN27120	wild	Lama	guanicoe	NA	MACN	0.242	0.6449	0.3038	25.0983	-0.1276	-0.0891	-1.9747	8.2571	45.7695	22.3168	11.9739	51.5054	-2.8725	27.8872	50.6538	25.7647	27.6248	53.0002	-16.8975	57.6042	7.0216	47.0859	54.895	10.4852	-34.3893	104.809	-4.3723	70.6206	103.72	-0.0067	12.2113	74.9232	58.6368	-25.5953	79.7146	36.0412	54.4394	75.2217	40.552	-39.0325	95.3166	23.5759	70.8553	89.1021
Lam_gua_MACN25785	wild	Lama	guanicoe	NA	MACN	-0.0237	-0.357	0.141	22.1954	-0.0277	0.4044	-1.7208	18.3684	46.9825	26.483	14.5696	45.9626	-1.1268	29.1401	48.5433	28.8591	24.855	48.411	-12.8603	55.2331	7.6105	44.0132	51.1104	4.7139	-25.0129	99.2166	-6.0218	64.6427	88.514	-6.4105	18.9275	75.5156	57.5525	-14.9822	75.6425	33.3077	51.2591	69.5244	33.3685	-29.4364	92.2815	21.6477	67.9939	82.5036
Lam_gua_MACN25966	wild	Lama	guanicoe	NA	MACN	-0.0541	-1.6465	-0.0796	25.0896	-0.1537	-0.1866	-4.0018	20.9303	45.5111	22.6692	22.3967	47.0952	-7.3421	31.0022	45.6413	23.4715	32.867	47.829	-22.1269	54.3422	5.1683	38.4119	59.7044	10.4564	-46.5857	97.2526	-6.2108	58.625	105.615	2.442	2.9383	75.2107	58.2428	-36.2287	78.298	35.0624	42.5499	81.0505	39.7613	-50.6746	89.6272	26.8093	58.4808	98.2286
Lam_gua_MACN_VP_TC1	wild	Lama	guanicoe	NA	MACN	0.6706	-0.1432	-0.4976	23.8867	-0.1326	-1.1957	-5.1581	11.1069	46.5058	23.2252	14.3425	47.0941	-6.9192	23.4851	48.2495	23.7186	26.1148	49.331	-22.0859	54.8108	10.6105	37.3717	60.943	13.0446	-42.885	100.028	1.9856	52.6935	105.553	6.7673	2.6829	83.9119	60.829	-33.7236	74.3409	39.4525	44.4285	82.4345	42.3226	-48.5352	87.6817	27.8395	55.668	98.5067
Lam_gua_MLP1III93_4_m	wild	Lama	guanicoe	male	MLP	0.1857	0.0508	-0.0308	27.3497	0.8006	0.0053	-1.6408	17.3411	47.6962	26.6498	18.1559	46.2123	-3.7305	27.8401	49.1066	27.8526	28.0979	47.7483	-28.9324	58.6378	9.39	44.7166	64.0357	9.3205	-48.9038	105.31	-4.1298	60.4135	111.483	-2.1393	6.8021	75.7053	62.7765	-37.0132	80.5483	41.6612	49.822	88.0563	42.3859	-52.771	93.5276	32.2523	63.7124	103.024
Lam_gua_MLP1III93_6_m	wild	Lama	guanicoe	male	MLP	-0.4415	0.4778	0.3803	24.6389	-0.3753	0.4361	-1.462	14.1528	46.0322	27.8019	12.2555	45.3756	-0.9016	28.565	49.8885	27.6883	26.0646	49.972	-18.5757	59.5715	12.789	48.2669	56.8965	13.5641	-33.2693	99.9475	-0.0478	69.3777	96.6841	3.1396	15.5387	75.4683	60.3381	-24.4525	80.0035	39.3872	56.5104	75.8462	39.7692	-36.9553	92.2401	30.7281	69.1725	85.8018
Lam_gua_MLP1III93_11_f	wild	Lama	guanicoe	female	MLP	-0.1777	-0.8239	-0.5892	27.5119	0.3329	0.228	-0.4577	13.7335	44.5217	30.5736	13.9572	43.3794	-0.8722	22.744	47.8353	31.9005	23.7644	46.562	-18.0116	53.5821	11.8959	46.0112	53.9431	10.9633	-36.7282	98.7064	0.9354	66.7444	99.5108	-0.454	15.0804	73.555	58.2169	-26.4655	72.4066	38.914	55.9979	71.833	35.7384	-39.1449	86.4051	28.0592	69.7913	86.6391
Lam_gua_MLP1III93_12	wild	Lama	guanicoe	NA	MLP	-0.5343	1.9169	-0.0708	21.2355	0.351	-0.1073	-0.3463	18.7672	44.2272	24.7216	16.8247	43.2146	-1.1679	27.0533	46.2406	26.3544	25.5523	47.2692	-16.7643	63.513	9.4228	45.5117	58.2212	11.8764	-27.893	108.215	-1.388	63.7524	104.243	-0.9077	14.9246	80.429	60.4015	-22.5104	87.4299	41.5035	53.8042	81.524	42.1654	-31.0597	98.4332	28.231	64.5241	90.7943
Lam_gua_MLP1III93_19_f	wild	Lama	guanicoe	female	MLP	-0.263	0.2556	0.2587	25.9056	0.2439	0.0461	0.3004	21.516	48.6252	30.5746	19.4058	48.5146	-0.1616	36.3019	52.0537	32.8681	34.639	51.2475	-18.8453	69.6014	10.4218	52.7683	65.4947	8.0767	-35.9928	119.203	0.3962	77.4734	110.934	-3.0287	20.8696	89.2246	63.2136	-24.0247	94.857	42.177	69.4282	93.4223	36.6939	-38.1031	111.192	32.3245	79.1177	103.215
Lam_gua_MLP1III93_17_m	wild	Lama	guanicoe	male	MLP	-0.9078	-0.2831	0.4625	24.5364	-1.3831	0.1465	1.3566	11.8532	43.2356	25.8496	10.2162	42.7189	-0.3584	23.3898	44.7807	27.5149	23.4519	45.422	-21.0841	56.9988	7.2419	47.8605	56.6752	7.0114	-35.2651	100.461	-3.6576	62.0657	99.6348	-3.6647	12.7277	68.0715	54.2031	-24.1962	75.3584	34.1699	51.1296	75.6606	33.578	-37.7585	88.309	23.9216	63.7185	89.028
Lam_gua_MLP1III93_15_f	wild	Lama	guanicoe	female	MLP	0.2877	-0.345	-0.3297	25.1965	0.0311	-0.1493	-0.108	20.6782	48.4504	28.1552	19.0297	48.1455	-1.4283	27.5762	50.6479	28.957	28.0875	51.5458	-18.5286	71.1443	8.4288	50.3535	68.3144	7.7476	-34.7167	119.413	-4.4137	73.6168	114.633	-4.8486	16.2033	80.8612	61.7193	-26.6574	92.9989	37.2917	62.5957	88.2039	37.8364	-39.4134	110.193	26.5026	76.8057	103.548
Lam_gua_MLP1III93_22_f	wild	Lama	guanicoe	female	MLP	-0.7278	0.2708	0.5211	22.4844	-0.0209	-0.0805	1.5926	18.1292	47.5156	25.5881	16.5503	45.4401	2.2516	29.646	49.8474	26.234	29.3065	48.9314	-17.3426	69.4442	11.1355	45.0086	67.6283	7.7815	-35.7723	122.558	-4.0554	69.9294	117.208	-6.1846	18.4532	84.1113	59.312	-24.9139	95.78	41.2586	55.3358	91.6127	38.2156	-39.9069	106.515	30.1916	70.6469	101.542
Lam_gua_MLP1III93_27_f	wild	Lama	guanicoe	female	MLP	-0.7095	-1.2467	0.5294	25.057	-0.6366	0.2221	0.3417	20.0018	45.302	29.5446	19.6012	44.5554	-4.8702	22.438	41.6016	33.0213	22.471	41.8773	-23.3736	62.9476	8.4522	47.9746	61.7817	5.7178	-39.5704	111.712	-1.4635	65.4402	104.052	-6.2609	14.6245	75.7534	57.8662	-28.1565	81.4824	39.1581	56.2858	81.0931	38.167	-40.6912	97.492	28.5099	69.0452	95.5037
Lam_gua_MLP1III93_35	wild	Lama	guanicoe	NA	MLP	0.1063	0.6396	0.2319	26.5742	-0.1069	0.601	0.4445	11.6246	48.2486	27.055	8.3379	46.8886	0.9528	25.683	52.3512	28.2995	22.4824	51.5053	-15.9446	57.3715	12.509	48.7795	54.666	14.6014	-32.9683	104.977	3.9318	70.7298	99.9929	5.9367	15.1075	73.568	64.33	-27.0819	82.2805	44.8177	60.3517	77.3652	45.5568	-38.5314	94.8001	32.354	74.7847	89.6809
Lam_gua_MLP1III93_32_m	wild	Lama	guanicoe	male	MLP	-0.1018	1.0516	-0.1672	24.9355	-0.1432	0.4316	-3.5114	18.225	43.0055	24.3278	16.9944	44.6296	-2.7503	29.5284	45.8171	24.8689	29.8885	47.8664	-20.0764	62.9532	8.7851	46.7259	61.736	15.023	-35.2381	111.341	-4.3031	68.5588	107.432	4.6299	10.2542	82.5192	56.5403	-26.2392	84.746	34.6498	50.6046	83.802	39.8397	-42.9956	100.293	23.6923	68.3272	97.892
Lam_gua_MLP1III93_34_m	wild	Lama	guanicoe	male	MLP	0.8647	-0.838	-0.4891	26.4727	-0.1823	-0.1182	-0.5217	15.121	45.0589	26.9088	16.1972	43.68	-1.6455	25.5078	47.2587	28.3014	27.3194	46.1578	-21.0197	59.8423	7.8892	43.9544	60.9924	7.4983	-38.3928	103.142	-4.3536	62.6479	99.7738	-2.7807	11.3392	77.0878	54.9746	-29.4195	79.9302	35.6878	52.768	81.5252	37.3541	-43.0432	92.1279	22.9597	65.8966	93.6688
Lam_gua_MLP1III93_41_f	wild	Lama	guanicoe	female	MLP	1.1162	0.4847	-0.2199	28.4363	1.3546	-0.2459	-2.2546	18.3251	46.6354	24.5483	15.0868	47.5742	-2.2401	26.887	49.1046	26.0301	24.0629	50.3426	-16.2359	63.9318	4.2641	52.2198	57.4443	8.4482	-29.0387	109.021	-4.5123	74.197	100.024	4.9714	12.9252	79.4224	58.8458	-22.4597	86.5865	40.0187	55.7084	79.6681	46.4333	-36.1576	101.522	23.4755	75.5052	93.2008
Lam_gua_MLP1III93_38_f	wild	Lama	guanicoe	female	MLP	1.2041	-2.8758	0.6066	24.3448	-2.3271	-1.0525	1.2837	12.0773	46.0197	27.7792	12.8174	45.5049	-0.0812	30.221	50.0941	27.5402	29.6464	50.157	-18.2378	60.5269	8.7824	46.0789	60.7205	9.2755	-38.6194	113.36	-4.5082	67.9727	112.536	-2.3323	14.6541	81.6625	59.0564	-30.3701	90.7256	38.3172	60.1527	90.0881	35.1512	-39.0732	98.05	25.4199	67.2779	98.6744
Lam_gua_MLP1III93_37_m	wild	Lama	guanicoe	male	MLP	0.4318	-0.1142	-0.2835	21.7169	-1.116	-0.8219	1.0165	9.0638	43.3308	25.9451	5.8342	40.9629	0.4304	15.3719	44.9122	27.4193	14.4546	43.8265	-14.0796	53.4527	12.0851	42.48	50.9343	9.9228	-31.1203	94.433	1.4342	62.3038	92.1132	-1.4339	16.6714	65.5527	56.7561	-21.0823	73.382	38.4318	53.4577	68.9072	36.7631	-32.3177	88.4814	27.4143	66.2767	80.4945
Lam_gua_MLP1III93_39_m	wild	Lama	guanicoe	male	MLP	0.0136	0.0249	0.0445	25.3567	0.2557	0.499	-1.0053	17.2644	44.5365	26.6303	16.8289	43.3119	-1.6936	30.6262	47.2045	27.6248	31.9331	47.3529	-20.6966	66.2743	5.6147	46.2168	67.409	5.7985	-37.6983	110.041	-5.8733	65.0646	111.826	-4.8773	10.9479	77.0145	56.7108	-28.7203	84.4019	37.9966	53.9703	84.2127	39.122	-45.0194	99.0389	22.139	70.0158	101.026
Lam_gua_MLP1III93_43	wild	Lama	guanicoe	NA	MLP	1.2717	-0.4481	-0.855	21.3292	0.4021	0.2524	-0.2029	15.2929	40.7568	25.7312	13.3375	38.2831	-1.0379	28.13	44.5176	27.0609	26.8192	43.0602	-17.0186	56.8315	8.51	44.4504	54.6615	4.8854	-36.2085	104.745	-1.9456	65.8024	101.95	-4.611	15.8375	70.2656	54.6801	-26.3881	79.4091	38.1793	57.1227	76.8717	35.1582	-39.5764	97.1783	27.7362	69.9009	94.4435
Lam_gua_MLPx97_2	wild	Lama	guanicoe	NA	MLP	0.0356	0.5387	0.1327	24.9848	0.2828	0.0997	-2.6609	14.9495	45.1303	26.9031	16.4005	44.2745	-2.7059	25.3487	48.5711	25.6807	27.5765	48.468	-24.3792	57.5824	6.8938	42.5011	62.512	9.781	-44.3325	102.001	-5.1669	60.5082	107.535	-4.1761	9.3284	73.8787	58.7115	-33.4765	76.1575	36.0858	50.2779	81.1771	37.1838	-47.9145	89.7178	24.1313	62.2635	96.6756
Lam_gua_MLPx97_3	wild	Lama	guanicoe	NA	MLP	-0.2547	-0.3491	0.1118	27.9939	-0.3797	-0.2995	-0.2333	9.972	44.8785	29.3986	10.8449	45.2828	-0.943	23.9963	49.0915	29.6095	27.3964	48.696	-21.9615	57.32	7.5578	44.988	60.3725	6.8393	-42.7613	101.709	-3.1246	64.6104	106.48	-4.5654	11.9997	76.2304	59.5656	-27.5259	75.1562	37.3321	51.9202	79.9233	37.2392	-46.0974	89.1741	28.2701	67.8408	94.659
Lam_gua_MLPx97_5	wild	Lama	guanicoe	NA	MLP	-1.0677	0.4922	0.4573	22.1528	1.2043	0.6151	-0.3615	12.8663	42.0302	25.5947	12.7446	41.7837	-0.4963	22.3167	44.1777	25.9573	22.5401	43.949	-18.4564	57.3926	10.008	41.1644	56.2083	7.4725	-37.2942	101.199	-4.4661	61.8794	99.8262	-4.8191	12.8313	73.0371	55.2633	-25.9514	77.7316	35.5483	49.5959	77.2531	33.3104	-38.6793	91.2334	25.1486	64.2726	89.9092
Lam_gua_MLPx97_6	wild	Lama	guanicoe	NA	MLP	-0.9841	-0.3054	0.6276	23.3272	0.0214	0.0542	-2.4547	12.7207	43.5893	26.3537	11.7478	42.0594	-4.1418	26.1908	45.9733	28.1187	27.2586	45.7767	-21.3122	59.9312	7.9994	42.9508	60.9252	7.0487	-39.7644	99.4095	-5.7148	63.4907	103.376	-8.9118	10.7029	74.866	54.5625	-31.3932	80.3681	36.2628	52.9456	81.8911	34.2762	-42.624	93.6081	23.4036	65.5953	95.742
Lam_gua_MLPx97_17	wild	Lama	guanicoe	NA	MLP	0.5998	0.2378	-0.1973	27.1998	-0.4612	-0.5036	-1.6473	16.0188	47.6308	27.481	15.3315	46.3626	-3.6019	23.1358	50.5072	27.7069	22.8632	50.2797	-23.5767	60.6315	8.8252	43.0805	64.0621	10.6303	-45.4339	107.726	-1.6418	59.6264	112.314	-2.8879	8.9411	77.4593	62.3006	-31.5812	81.7915	43.2512	47.837	84.9478	41.6709	-45.3183	96.9122	30.5428	60.9604	98.8582
Lam_gua_MLPx97_19	wild	Lama	guanicoe	NA	MLP	1.1684	-0.4038	-1.0247	25.1366	0.4108	-0.2034	1.702	23.7453	43.6471	29.4159	21.705	43.5228	1.78	39.1947	45.1852	32.5788	35.2574	44.7879	-14.2909	69.7258	7.3232	53.4496	66.0128	6.8173	-29.1148	113.035	-5.4505	74.3837	105.559	-4.6672	20.6851	80.9543	53.2547	-24.216	91.2873	30.1921	67.2213	87.1909	31.959	-32.2941	103.491	25.3083	76.0429	96.5232
Lam_gua_MLPx97_26	wild	Lama	guanicoe	NA	MLP	-0.4914	-0.1409	0.2123	24.9487	0.1685	-0.4466	-1.4259	13.2282	46.8138	27.3204	10.6598	45.4797	-2.0328	24.9181	50.3529	29.9781	22.8612	49.0581	-19.5822	64.4497	8.9043	50.218	62.2367	11.4876	-35.0306	113.735	-3.5782	70.7687	107.54	-2.9481	15.344	77.3906	63.874	-25.4293	87.1546	41.9535	58.1551	83.1895	43.3367	-39.4194	102.096	32.9458	73.3473	97.1597
Lam_gua_MLPx97_22	wild	Lama	guanicoe	NA	MLP	0.224	-0.8524	0.0161	24.5525	-0.2573	0.4529	-1.2082	14.3556	40.6183	22.5111	15.4746	41.2839	-3.2827	22.5927	41.9709	23.595	25.6382	43.8794	-22.9754	55.6668	4.3209	40.9064	60.2445	5.5272	-42.1139	94.1355	-4.9064	55.9412	96.7944	-3.9218	7.4999	74.3432	54.0669	-30.4348	72.5279	34.8507	47.6961	78.9734	36.2089	-44.4153	84.4763	21.104	59.3091	91.3525
Lam_gua_MLPx97_24	wild	Lama	guanicoe	NA	MLP	0.0331	-0.9353	-0.8444	28.6181	-0.9607	-0.7524	-0.5434	20.3141	48.5567	29.6742	18.2283	48.3992	-1.4465	30.9563	49.5176	31.8874	31.9224	50.002	-16.9369	58.7553	7.9826	48.5523	59.8408	9.0958	-36.052	104.113	-3.1554	70.58	103.39	-3.9501	15.4603	84.1869	59.1575	-24.8202	88.032	35.3631	59.8674	87.7877	39.0782	-39.1293	101.165	28.233	74.709	98.5739
Lam_gua_MLPx97_28	wild	Lama	guanicoe	NA	MLP	0.2487	-0.4962	-0.1	19.7644	-0.6775	-0.2218	-0.1027	17.3559	43.2895	22.723	14.5131	43.9287	-0.287	25.8104	45.1605	23.7993	23.2613	47.3027	-12.3627	60.3489	6.6499	44.8846	53.7235	7.5301	-20.7474	99.1189	-8.1469	67.3641	97.5468	-6.2903	16.2476	74.4203	53.9056	-18.5691	81.6257	31.2943	55.9319	72.904	33.83	-27.0953	94.8564	22.4321	68.8133	84.521
Lam_gua_MLPx97_34	wild	Lama	guanicoe	NA	MLP	-0.6016	-0.1015	0.2489	25.8582	0.0425	-0.0387	-1.5616	15.0283	43.9408	26.112	14.3025	44.3621	-1.5147	24.8293	46.7615	27.0456	23.2853	46.4749	-21.5036	58.4465	8.0447	46.1878	58.2699	9.0322	-39.84	97.8911	-3.2445	66.307	101.084	-3.2505	12.367	68.5476	55.4249	-29.8986	77.9139	36.6952	54.6892	79.1632	35.7848	-41.7318	92.6073	24.8034	69.0937	93.7508
Lam_gua_MLPx97_30_f	wild	Lama	guanicoe	female	MLP	-1.8863	0.3548	0.1334	17.2813	-1.2256	-0.2388	-2.088	14.7689	41.0357	20.7799	13.6439	41.4352	-3.7456	26.3706	43.0519	24.0664	24.0982	43.4144	-15.9391	54.5917	12.7367	40.578	51.0476	12.0373	-27.7975	93.2936	-2.3581	57.6242	86.7075	-1.9407	13.9941	66.697	53.6903	-21.2269	72.1723	37.5543	51.2495	69.9712	39.6486	-31.1227	84.7528	29.3271	60.8683	79.2454
Lam_gua_MLPx97_38	wild	Lama	guanicoe	NA	MLP	-1.3024	0.5715	0.3129	21.2468	0.3287	-0.0946	-6.7797	18.3134	47.4526	23.0342	21.5615	48.1629	-7.7007	26.7694	51.0244	22.21	29.6879	51.3789	-30.5126	63.9344	8.9232	37.9294	70.6752	6.9616	-54.1979	109.587	-2.9434	52.8869	118.493	-2.4759	1.6318	80.173	60.6325	-38.3267	85.2033	40.6685	44.7536	95.711	41.0249	-55.033	97.8842	27.0184	54.4953	109.003
Lam_gua_MLP27X11_01_25	wild	Lama	guanicoe	NA	MLP	-0.0395	0.1131	0.108	23.6114	-0.006	-0.247	-3.8253	21.1929	42.556	23.9256	21.6403	42.7793	-4.9423	30.7808	45.3721	24.7405	32.7939	45.831	-21.2452	62.2348	6.7324	38.2081	65.4861	7.9721	-42.8599	108.217	-5.7981	54.9921	115.102	-1.1745	7.457	73.9785	52.5228	-31.2943	81.8207	34.1334	47.7391	90.8173	37.6257	-45.0885	98.3577	24.5466	58.172	104.214
Lam_gua_MLP10II99_4_f	wild	Lama	guanicoe	female	MLP	-0.1058	-0.0972	0.0066	26.4406	-0.026	-0.1883	1.4013	24.8318	46.902	26.5621	23.3613	46.2129	-0.1325	34.2985	47.6494	28.0393	33.9437	47.7073	-21.5687	69.9649	6.5906	50.8255	68.2541	6.94	-36.8497	122.698	-1.0114	70.1147	115.525	-3.089	17.2357	95.8998	58.0387	-25.987	94.035	37.3063	57.4921	90.3398	36.4427	-39.5357	107.786	27.7341	72.9992	102.141
Lam_gua_MLP4VIII98_8	wild	Lama	guanicoe	NA	MLP	0.703	0.6093	0.3052	23.7034	-0.2338	-0.1207	1.1906	15.4836	47.3019	27.8188	13.1669	46.6857	-0.5954	25.9553	47.9973	31.0504	24.0136	47.3323	-18.1777	61.5457	8.9501	48.9471	58.9089	6.5305	-33.2502	107.835	-3.1777	69.2722	101.305	-9.1062	18.7671	78.3519	60.9966	-24.1387	87.7404	39.2663	60.7264	83.7359	35.7401	-34.5532	102.798	27.3361	72.935	95.6438
Lam_gua_MLPZ6IV00_12	wild	Lama	guanicoe	NA	MLP	-0.5122	0.0256	0.2745	21.6166	0.307	0.1322	-6.0415	27.3641	42.3201	23.1915	28.4436	42.2911	-11.6916	34.4714	37.3306	23.4173	35.3255	44.1335	-24.3805	62.779	5.469	35.7521	67.1346	4.2905	-45.1525	103.338	-8.3765	51.8474	108.959	-7.1401	5.1829	76.5378	50.6494	-32.8527	80.577	31.7598	43.8002	86.0091	32.377	-46.7364	93.4778	16.1624	56.5959	99.7041
Lam_gua_CENPAT23012011	wild	Lama	guanicoe	NA	CENPAT	0.1682	0.0064	0.0005	22.5404	0.0307	0.2756	-0.5074	21.9894	41.418	19.2221	22.8329	41.0753	-2.5692	31.5797	42.5043	20.4218	32.8194	42.1024	-23.3504	55.7418	5.172	36.0314	59.1323	5.2065	-43.7597	96.1938	-6.024	52.2016	103.335	-2.8048	5.5592	67.8693	50.6639	-30.8172	75.3857	34.1918	39.8155	81.19	33.0223	-46.4002	88.2626	22.5224	53.7313	97.101
Lam_gua_CENPAT_DUS1087	wild	Lama	guanicoe	NA	CENPAT	-0.9944	-0.3771	0.3021	20.1071	-0.2517	0.0784	-0.0933	17.3822	42.1095	24.4056	17.4361	41.6225	-0.4328	25.2293	44.4413	24.421	26.4298	43.7372	-17.6917	59.4375	8.679	39.8895	55.9927	7.4897	-33.3549	98.1258	-3.0251	59.258	95.1756	-4.3454	12.4166	76.4432	51.166	-23.6848	80.8471	34.2355	46.6485	79.6085	36.0502	-37.3689	95.2638	22.7939	62.5153	93.042
Lam_gua_CENPAT_DUS1070	wild	Lama	guanicoe	NA	CENPAT	0.1435	-0.1544	-0.0623	20.2491	-0.1686	-0.0652	0.2702	21.4022	40.0108	23.411	21.9987	41.0974	-1.4845	27.4729	42.2605	25.0175	28.4376	43.3424	-18.2258	60.2797	7.5805	37.5543	59.0375	7.914	-35.2771	97.9367	-1.5912	55.9786	97.6951	-0.4897	10.5778	79.1424	55.8368	-28.3422	81.1367	38.6432	50.2636	82.227	32.6727	-39.2168	96.0511	27.0364	59.6936	95.4218
Lam_gua_CENPAT_DUS1063	wild	Lama	guanicoe	NA	CENPAT	0.3794	0.0331	-0.1064	20.943	0.5474	-0.1537	-4.7652	14.734	42.9005	19.5296	16.0395	43.869	-5.452	24.8221	46.4519	19.2212	25.5956	46.5512	-22.1535	53.6972	7.2483	32.9951	57.2928	10.1026	-45.6762	89.5068	-0.6513	49.4815	97.6537	1.707	2.4463	69.8255	53.4281	-33.764	72.2831	34.9683	40.6904	79.3808	36.9313	-46.3432	82.5184	26.4756	51.628	91.625
Lam_gua_CENPAT_DUS1059	wild	Lama	guanicoe	NA	CENPAT	0.2909	3.2142	1.9338	24.4565	0.0466	0.0987	6.5569	22.1544	49.9515	26.2323	21.5267	47.8836	4.4063	36.9907	52.0033	29.7182	35.2062	49.3483	-17.7104	60.409	11.1275	42.4319	59.9301	5.2872	-37.4752	101.847	5.8501	62.8646	98.3942	-2.0367	17.5019	77.7659	57.5296	-24.0742	82.6395	39.7685	54.1669	81.8003	32.5549	-36.6578	97.3273	33.6944	66.8308	97.0096
Lam_gua_CENPAT_DUS1049	wild	Lama	guanicoe	NA	CENPAT	-0.14	-0.0263	0.097	20.4793	0.1432	0.1017	-0.3948	17.7679	41.0659	23.3048	18.1239	40.446	-2.0923	30.1097	44.9725	25.1205	30.1648	43.8324	-16.9778	56.2632	12.4492	37.3232	57.4286	11.5161	-35.9116	90.1869	4.4152	54.5159	96.459	3.9924	10.5457	75.5846	55.8104	-25.4935	76.4433	36.3261	45.8436	79.2495	36.1412	-39.9131	90.1979	29.4369	59.0088	94.4135
Lam_gua_CENPAT_DUS1069	wild	Lama	guanicoe	NA	CENPAT	-0.7326	-0.077	0.1638	20.8121	-0.2769	-0.0056	0.6805	10.28	48.3664	19.7679	10.2767	47.3623	-0.0462	17.8229	51.4191	21.1106	19.7926	49.8885	-21.8538	55.2262	15.8196	35.4065	60.3099	13.7392	-44.7378	94.0228	5.4784	52.3616	100.09	4.5518	6.3374	67.6652	62.2505	-33.833	79.1646	44.7107	44.6723	83.4933	42.0413	-48.9211	92.5653	35.7915	57.0312	98.7307
Lam_gua_CENPAT_DUS1051	wild	Lama	guanicoe	NA	CENPAT	-0.5905	-0.3791	-0.0501	22.9997	-0.1683	-0.3826	-5.9848	13.9955	39.8009	21.1799	14.9505	41.6958	-6.9408	21.2097	43.0016	20.8151	22.3529	45.1525	-21.5039	61.0168	4.2154	37.2633	63.3304	8.6316	-42.3463	107.393	-4.3949	56.2989	109.903	2.4329	4.0209	78.7274	50.9044	-32.7089	79.0821	27.2012	44.2758	84.1202	36.695	-47.5109	95.6127	19.7646	57.5615	102.127
Lam_gua_CENPAT_DUS1048	wild	Lama	guanicoe	NA	CENPAT	0.1023	-1.5089	-0.0348	19.0145	-0.1616	-0.0883	-4.7335	12.5256	42.6287	20.6148	13.6213	42.2201	-7.0303	23.0192	45.1634	20.4393	25.6653	46.6147	-23.3756	54.7489	10.368	32.8776	56.265	11.7238	-46.4683	94.2373	-0.9635	51.0624	100.553	-1.942	3.3697	71.0628	57.6054	-39.0039	77.4443	32.5452	46.9178	84.5593	36.341	-49.8414	88.7538	24.406	56.001	95.1638
Lam_gua_CENPAT_DUS847	wild	Lama	guanicoe	NA	CENPAT	-0.2745	0.0366	0.2579	25.1421	-0.0453	0.0364	-3.8308	24.1847	47.8851	21.4665	25.8478	48.6392	-6.537	34.959	49.5068	22.8259	36.456	50.676	-20.6729	67.1957	11.5257	38.8386	69.2672	13.7727	-42.6765	107.691	1.7041	56.532	112.062	6.2756	4.6392	82.5466	61.2191	-32.4525	88.2327	39.1636	44.7033	91.8072	44.6426	-45.5022	104.239	27.8454	57.0721	108.034
Lam_gua_CENPAT_DUS846	wild	Lama	guanicoe	NA	CENPAT	0.7	-0.9458	-0.5369	23.0042	-0.1936	0.2105	-1.5616	14.0287	41.6178	23.3022	14.0335	40.7109	-5.2252	24.2416	42.5941	24.8581	26.1804	42.7497	-18.2283	51.6643	7.5783	34.8452	58.8631	7.7446	-42.2594	89.265	-0.0571	56.342	98.5604	-0.0282	7.2774	68.1859	53.0034	-32.137	75.6688	35.4361	46.9221	84.0473	33.9229	-46.0171	86.529	25.4875	56.4269	95.3635
Lam_gua_CENPAT_DUS848	wild	Lama	guanicoe	NA	CENPAT	-0.2618	0.8521	0.834	23.7336	-1.2476	0.1341	-1.2664	9.6086	43.5953	23.9352	8.4286	43.4837	-2.3023	25.9652	47.5914	25.5765	25.3485	47.7973	-18.21	59.8013	12.6044	45.0811	57.5143	13.9464	-36.9544	103.76	1.3749	66.4812	100.881	2.8874	10.709	73.1957	60.8745	-27.3374	81.405	40.5025	55.3948	79.3719	42.3951	-38.9825	96.9011	35.5268	66.0906	93.4274
Lam_gua_CENPAT_DUS1052	wild	Lama	guanicoe	NA	CENPAT	-0.7814	0.1548	0.101	20.2872	0.4676	0.1212	-3.9665	16.0207	44.9704	18.4027	17.0754	45.3851	-7.0295	28.754	46.6531	18.9518	28.9343	47.6548	-22.717	60.5275	7.6792	35.2894	62.9178	9.4528	-44.5897	95.1919	-0.8162	52.973	102.412	2.9907	2.0368	75.7715	58.2247	-37.0541	79.7006	31.3619	42.528	84.6457	38.181	-47.2566	92.5092	26.95	54.2056	97.9789
Lam_gua_CENPAT_DUS1050	wild	Lama	guanicoe	NA	CENPAT	0.1917	-0.5769	-0.087	21.7301	0.5345	-0.037	-4.9279	16.5884	42.2946	22.8044	18.237	42.5796	-6.8549	28.3164	46.4215	21.4724	30.624	47.0605	-22.6856	59.7009	8.2128	32.7387	65.1674	8.278	-48.0406	101.013	0.0341	51.3736	109.7	2.2377	1.108	77.9245	54.6354	-37.9916	80.2248	34.2281	41.9969	83.9629	35.658	-50.2714	92.8455	25.6986	54.1008	99.16
Lam_gua_PIM17209_f	wild	Lama	guanicoe	female	PIM	0.2503	0.303	0.0525	26.9288	-0.0769	0.1064	-3.4848	21.4511	45.6066	25.6117	21.7174	46.282	-5.5154	32.0033	47.3411	26.5335	31.4967	49.2228	-21.3549	63.9992	9.2362	45.4248	66.022	12.6051	-44.213	94.2195	-2.9241	65.4866	99.4178	4.693	7.678	81.9535	59.5152	-33.2281	82.8636	32.7781	51.3676	86.8472	39.0054	-46.1475	95.2992	24.0089	65.4999	102.247
[truncated: 142 more columns]

## Sheet: Pig
ID	W_D	species	Sex	Museum	Breed	use	x1	y1	z1	x2	y2	z2	x3	y3	z3	x4	y4	z4	x5	y5	z5	x6	y6	z6	x7	y7	z7	x8	y8	z8	x9	y9	z9	x10	y10	z10	x11	y11	z11	x12	y12	z12	x13	y13	z13	x14	y14	z14	x15
S chn msk 2	domestic	Sus domesticus	f	HTK	Maeshan Chinese		-0.0893	0.0584	-0.108	45.4248	0.0222	0.8718	10.4372	-5.9475	29.2931	35.448	-4.0518	29.9375	8.3668	56.9637	33.4871	34.6871	57.4698	33.8547	-2.7184	88.6059	7.7666	46.9152	88.2954	8.502	-33.4005	128.575	-4.6193	75.5536	128.433	-1.0039	21.5973	111.051	43.2923	-4.9304	125.301	35.2838	46.9162	124.701	36.8169	-27.9943	140.85	22.0194	69.6425
S bks 59	domestic	Sus domesticus	m	HTK	Berkshire	modern_meat	-0.0718	-0.5919	1.3099	76.0958	0.1589	0.0418	15.5759	34.9969	38.3517	57.3762	33.3243	36.8053	8.2249	86.397	37.4058	64.306	86.5804	39.1753	2.6951	92.3357	-6.8429	71.4743	90.8549	-4.0178	-34.3277	120.849	-27.9237	106.361	117.717	-21.9915	37.2905	124.878	51.7	-0.4137	104.432	39.4997	74.9551	105.843	42.2535	-36.4197	134.126	29.9677	112.381
S bks 1	domestic	Sus domesticus	f	HTK	Berkshire	modern_meat	-0.2759	-0.7178	-0.2826	55.0075	-0.4795	-0.9869	12.039	-11.8867	40.4295	42.77	-8.0695	41.1975	2.3201	70.4767	40.6625	43.0616	71.6696	40.0393	-6.7784	92.1621	2.6119	51.3496	93.9614	4.2909	-45.32	131.295	-3.5313	87.6903	136.298	-4.3387	20.7491	115.547	49.9803	-5.6296	115.125	46.2474	46.4565	113.533	44.7245	-39.9981	139.737	28.93	78.141
S cnw 26	domestic	Sus domesticus	f	HTK	Cornwall		-0.2299	0.2043	0.8476	54.8566	-0.152	0.3647	15.8965	3.2573	40.367	51.2689	1.4872	38.8262	0.2006	73.3995	43.0747	48.7826	77.0145	43.1357	-11.1791	90.2007	3.9932	48.2253	90.8329	1.5442	-46.3732	110.727	-6.0194	71.9373	122.027	-13.3781	19.8218	107.478	51.9607	-11.3438	99.2108	42.6637	50.3343	106.08	40.3969	-46.6065	122.754	31.124	79.7928
S tmw 7	domestic	Sus domesticus	f	HTK	Tamworth	bacon	0.5374	-0.0837	-0.6597	53.142	-0.3435	-0.911	11.9389	-8.6081	32.0163	41.1218	-6.8375	31.2728	6.8946	80.9747	37.5765	42.3295	81.846	37.4739	-3.1484	97.3106	3.9464	49.9885	101.124	6.3988	-38.1878	143.902	0.8213	84.7251	151.699	-0.132	22.5402	139.846	46.156	-2.0998	134.767	36.9171	47.8218	136.373	37.1704	-33.6534	166.321	28.9743	77.0992
S tmw 10	domestic	Sus domesticus	f	HTK	Tamworth	bacon	-0.3006	0.0051	0.1005	56.964	0.1505	-0.3058	14.2141	-7.6658	35.0249	40.907	-8.2062	34.3261	9.3841	87.3218	35.5956	46.3286	86.5623	35.5135	1.4863	105.258	4.9427	56.4097	103.754	5.3423	-33.8759	153.69	-11.4534	93.0232	153.528	-10.5263	27.6055	145.588	45.4649	4.184	141.728	38.955	53.1701	142.031	38.4901	-29.471	172.223	22.8277	86.0428
S tmw 11	domestic	Sus domesticus	f	HTK	Tamworth	bacon	0.1487	0.3209	-0.2362	56.4293	0.5308	0.6865	9.0896	-5.3802	33.0703	39.1698	-1.4984	35.1372	6.3226	71.8036	33.3217	46.2573	71.1287	34.0113	-1.1903	93.893	0.741	60.4457	89.4214	3.2075	-37.3629	137.688	-12.4345	102.922	132.338	-16.7749	30.5734	125.462	42.5058	5.4254	113.873	33.0721	55.214	113.306	34.9352	-27.7315	152.665	20.0653	92.2357
S ugr 4	domestic	Sus domesticus	f	HTK	Hungarian pig	NA	-0.2047	-0.0082	0.7054	38.981	0.286	-0.9146	7.4232	-12.0106	28.2207	33.5054	-13.0332	28.8082	8.707	66.4626	37.431	34.301	74.1324	36.3853	-0.0645	96.9973	8.7541	41.3797	96.404	10.9843	-30.4034	136.326	1.1741	74.2203	136.542	-0.0054	21.3728	123.917	48.6612	1.8741	117.967	41.084	38.9513	116.185	41.3837	-27.9514	153.417	28.2916	69.0341
S bks 67	domestic	Sus domesticus	f	HTK	Berkshire	modern_meat	0.0887	-0.2386	0.3747	62.2338	0.1561	-0.1408	17.2591	6.3652	34.3259	46.6633	6.3705	34.0397	11.305	81.0599	32.8112	50.2223	76.1032	34.6335	3.3771	85.9559	1.7451	58.032	80.9963	4.9932	-31.8995	125.625	-7.9982	95.4537	120.993	-7.1172	31.258	115.786	39.7975	0.6834	122.998	37.0273	57.6899	117.022	32.6013	-28.1483	135.734	23.1171	91.8381
S mw 10	domestic	Sus domesticus	f	HTK	Middle White	NA	-0.2086	0.4563	0.6415	55.3214	-0.0855	0.4281	3.5599	30.3901	22.9971	41.8308	34.2983	23.9133	-3.0104	56.1269	21.4103	46.2072	58.4761	24.2381	-9.6897	56.1093	-14.6826	51.3167	64.3032	-12.4009	-43.5632	74.3069	-17.4247	81.6512	85.0574	-19.9972	20.6303	75.4624	33.4659	-10.3832	66.1861	23.3123	51.452	70.7482	24.2184	-39.5446	79.1486	14.1819	77.5046
8833	domestic	Sus domesticus	f	Kiel	Angeln Saddleback	meat? Fatty	-0.1645	-0.4389	-0.3477	61.6558	-0.1025	-0.1737	13.4586	3.7666	41.5409	44.4894	3.72	41.5752	5.6811	81.1506	45.4166	46.2274	80.9904	45.8748	-7.8682	99.3252	9.3026	61.1417	100.236	9.5166	-49.2374	146.467	-8.7876	97.5202	147.912	3.4148	22.4451	137.985	58.4351	-3.6023	132.061	49.032	49.5674	138.447	51.5338	-44.9261	163.187	30.7958	85.6452
33489	domestic	Sus domesticus	na	Kiel	Pot Belly (Vietnamese?)	pet	0.3138	0.8808	0.1908	50.1685	-0.1897	0.7169	12.7592	5.5975	25.8359	37.8516	4.0246	26.5848	12.658	47.2587	27.3244	39.091	47.1074	29.1767	5.8838	61.9403	3.7421	49.66	60.1876	3.2793	-25.0941	83.6345	-5.2161	81.9734	78.0883	-0.436	26.7226	74.3374	32.2064	0.4145	81.3292	23.6913	53.8028	80.5766	26.4842	-18.7154	87.6591	18.1562	73.6305
3222	domestic	Sus domesticus	m	Kiel	Veredeltes Landschwein/German Landrace	NA	-0.3591	-0.8395	0.4132	86.0984	0.1609	0.8535	20.5779	13.6277	54.843	65.282	10.4208	53.2368	7.9325	109.44	51.0691	77.8102	111.192	53.8966	0.1744	126.046	3.8445	87.8432	122.917	4.8695	-44.9925	178.431	-16.5403	130.289	177.438	-12.3847	42.6829	159.245	65.1047	0.777	156.066	49.3567	84.8036	154.363	48.7549	-39.1371	196.509	41.8095	125.143
31405	domestic	Sus domesticus	m	Kiel	Rotes Mangalitza-Schwein	NA	0.0268	0.3445	0.3043	58.5492	-0.8938	0.7199	12.4412	-0.0086	33.4345	44.2058	-1.4499	33.9802	9.0837	95.0219	35.9441	40.9577	95.615	35.0481	-1.3049	102.448	1.7863	51.6923	104.749	2.2297	-37.0486	159.079	-6.5565	86.0317	163.4	-6.0819	24.9168	155.383	44.234	0.9266	133.726	36.3094	47.0401	133.916	34.8677	-37.9177	186.759	26.6684	83.2854
17574	domestic	Sus domesticus	m	Kiel	Göttinger Miniaturschwein/German miniature	NA	0.2778	-1.4067	-0.7113	40.594	-0.6548	-0.2883	7.937	-6.9358	27.5061	34.5941	-5.8385	28.1035	1.5551	47.5748	35.7314	37.1943	49.5969	36.7322	-2.1303	75.2302	10.4139	40.689	76.4829	8.9194	-32.2189	103.626	6.3609	67.7209	108.439	6.9345	17.0864	97.6668	47.7118	-1.7822	81.0046	40.7216	38.3873	86.2034	41.8913	-26.3446	115.47	32.159	61.2385
10412	domestic	Sus domesticus	f	Kiel	Angeln Saddleback	meat? Fatty	-0.0437	0.272	-0.0254	55.0985	0.2296	-0.2916	15.3787	-2.6415	37.9547	47.8819	-1.7585	36.2163	8.3915	79.0866	46.3707	50.1997	78.7666	45.4731	-4.8647	98.6661	9.2657	60.0676	96.2025	6.7365	-44.6003	138.568	3.0944	95.7682	135.933	2.132	26.783	132.589	56.9132	1.2885	127.707	48.9656	52.6813	127.318	46.824	-34.0812	159.417	36.5204	86.4747
Do 228 (Roter Punkt 4062)	domestic	Sus domesticus	f	Berlin	Cross_Westfälisch_English	NA	0.0626	-0.0531	-0.9628	72.308	-0.4196	0.2507	21.4327	16.7487	34.8995	52.1853	15.2017	35.6718	22.532	76.867	31.8377	57.075	78.3757	30.3109	13.9233	95.5823	1.7536	71.0191	94.9228	-3.413	-27.5815	139.225	-15.2825	116.848	134.929	-23.607	44.1467	135.263	32.3017	25.2854	125.549	32.3806	63.2477	123.925	31.1374	-16.0578	159.511	24.1045	107.901
Do 246 (roter Punkt 537)	domestic	Sus domesticus	na	Berlin	Polish landrace	NA	0.2178	0.1858	0.4609	56.5099	-0.3635	-0.9984	13.5863	11.6969	29.722	39.7258	10.5163	33.8178	10.6388	81.4388	15.6675	40.9473	75.9078	20.008	1.7707	82.7251	-10.9181	50.9978	81.7511	-9.6724	-35.0944	116.347	-25.3645	85.1994	119.975	-19.2608	23.2776	115.597	23.2397	9.0765	103.559	20.6234	40.1676	102.743	24.1725	-31.6594	126.965	5.4193	76.2259
Do 354 (Roter Punkt 4245)	domestic	Sus domesticus	m	Berlin	South Russian Landrace	NA	0.4279	-0.383	-0.5832	46.3132	-0.2193	0.0341	10.3551	-11.8252	31.476	36.1431	-12.5413	31.0391	13.6628	72.3923	34.3502	42.4175	72.4604	34.9719	5.5508	92.9102	7.6749	49.576	92.6404	5.8947	-23.3203	137.509	0.9123	80.7429	138.542	-6.9439	29.6303	124.516	42.7489	5.7831	122.328	35.4476	52.91	122.231	35.4068	-19.3226	157.165	24.266	80.8751
Do 307 (Roter Punkt 842)	domestic	Sus domesticus	f	Berlin	Berkshire	modern_meat	0.4372	0.7612	-0.9254	45.1454	-0.3496	0.002	10.1151	0.9492	36.3122	38.9189	0.7958	35.0257	7.1117	81.3606	34.1558	40.831	81.5515	34.3892	-1.1019	86.5578	3.4808	50.3971	86.5946	4.7889	-34.262	124.059	-3.7905	82.2207	121.695	1.8073	23.7586	129.962	46.2862	-0.1672	119.081	39.0439	46.6187	118.099	40.7243	-33.2717	149.971	26.2879	78.8679
Do 249 (Roter Punkt 544)	domestic	Sus domesticus	f?	Berlin	Mecklenburger	NA	-0.587	0.8715	-0.288	55.6033	0.1171	-0.3341	10.5941	-2.9452	33.8438	43.8433	-5.8594	34.3489	9.557	79.051	35.2985	46.9854	77.5762	37.4587	6.2439	99.3844	9.3653	54.057	98.3382	8.7345	-28.2469	154.968	-12.2695	89.716	152.8	-9.5688	26.6537	135.362	48.2105	5.2948	129.072	37.8142	52.1585	130.69	41.1499	-26.5634	173.819	25.9479	85.6556
Do 191 (Roter Punkt 540)	domestic	Sus domesticus	m	Berlin	Hungarian pig	NA	-0.1773	0.3936	0.4166	43.7504	0.2652	-0.2174	7.1115	-10.3655	24.6727	36.1891	-10.6295	24.6495	10.8505	67.9338	30.9337	38.619	69.2359	30.4151	3.7675	84.6182	7.5117	46.8722	80.9783	5.5624	-23.6031	126.41	0.719	79.7151	119.711	-0.0912	27.7526	109.208	38.546	6.0188	113.91	34.816	49.101	112.587	32.7998	-13.3227	140.299	27.5297	71.5845
S erp wld 309	wild	Sus scrofa	f	HTK	wild	wild	-0.3444	0.5809	0.5655	38.7574	-0.1459	0.2424	6.585	-12.1872	26.8241	31.377	-13.2585	27.1507	2.9939	67.5364	37.5063	29.4734	68.0327	37.6939	-3.7065	88.9098	15.2987	38.5759	87.6495	12.0077	-33.7747	138.749	2.4623	66.0922	141.555	2.3335	13.8998	107.174	49.3636	-5.6165	128.573	45.3872	38.946	133.534	42.3209	-33.433	164.955	30.6849	64.6181
13957	wild	Sus scrofa	f	Kiel	wild	wild	0.1349	0.1103	-0.1142	39.5734	0.6513	0.3017	2.7214	-17.9114	29.0975	30.5346	-23.3798	28.3349	12.305	71.5477	38.8718	41.0603	71.3516	40.0663	10.2788	91.3891	16.9618	48.4717	83.3605	14.5681	-16.6484	147.989	-2.1038	89.0439	136.646	1.297	32.0215	122.604	56.1577	11.397	116.442	44.6719	48.0932	103.711	45.8158	-9.8511	172.931	31.4645	84.7795
13965	wild	Sus scrofa	f	Kiel	wild	wild	0.8257	0.0628	-0.8128	41.7928	0.2455	-0.2578	6.5403	-11.1266	27.1449	34.6207	-11.4377	26.6841	9.1929	79.4445	36.4018	35.0501	80.9408	36.4331	3.8092	83.5644	12.7423	42.8509	84.0592	10.9312	-22.6562	146.905	4.2056	74.6331	132.887	-3.2114	22.1937	128.337	49.1928	3.872	118.748	40.1329	42.5126	119.515	40.4081	-21.8793	158.883	28.6194	69.6586
69737	wild	Sus scrofa	m?	Berlin	wild	wild	-0.0556	0.4881	-0.6391	53.4072	-0.8348	-0.7152	9.6555	-7.2661	39.4296	44.973	-6.6556	39.0865	8.1416	91.4563	46.3962	49.5807	92.6991	47.6656	4.3105	124.039	18.4678	56.5667	120.334	18.2975	-27.1919	184.52	0.8556	90.0013	182.088	1.5643	32.4698	163.142	69.1622	4.7914	154.863	56.6143	55.7331	150.524	56.863	-23.479	208.218	43.6076	87.4799
69500	wild	Sus scrofa	m?	Berlin	wild	wild	0.0125	-0.1635	-0.2216	46.1643	0.3156	0.3571	9.1283	-11.1686	32.986	41.1634	-10.3005	30.5479	4.2271	83.8526	43.6384	38.3718	87.2887	43.7872	-3.3956	109.024	17.1059	44.2744	111.663	15.9804	-36.2129	162.114	6.6441	72.8088	163.95	6.9978	17.8561	147.165	63.286	-7.1967	138.764	50.9371	44.764	142.81	51.2842	-38.1534	185.639	42.1229	69.8517
69742	wild	Sus scrofa	m	Berlin	wild	wild	0.752	-0.7104	-0.5015	48.4624	-0.31	-0.0773	9.7207	-11.3641	32.4743	39.4483	-7.5772	37.1153	8.0089	92.3447	43.6987	39.3648	92.014	44.0102	0.2713	112.063	13.7687	46.4668	117.94	13.8276	-35.1666	173.308	-2.8083	78.3862	174.346	-0.9301	23.3283	157.098	59.1393	0.5407	147.254	48.7977	45.4715	147.334	49.442	-31.4496	193.689	32.1871	75.055
40707	wild	Sus scrofa	f?	Berlin	wild	wild	-0.1008	0.8602	-0.4028	43.8408	-0.839	-0.5445	7.9347	-11.3599	30.4791	36.1104	-14.6627	28.3136	6.248	73.227	38.9585	42.4524	69.2227	39.0122	-0.9165	90.9442	12.5582	49.8761	87.9693	12.6412	-30.8938	151.02	-3.8295	79.9997	146.573	-2.5057	24.9659	131.103	54.2755	2.53	121.066	45.466	47.0336	120.316	46.9656	-22.6955	168.679	33.2647	72.1024
69754	wild	Sus scrofa	m?	Berlin	wild	wild	0.447	-0.0085	-0.6885	49.2473	-0.0526	0.5177	9.9748	-2.3991	34.6278	40.3495	-9.4358	34.8167	7.6131	87.5293	45.0567	40.5647	89.7644	45.0828	0.6191	114.004	18.4774	50.1205	113.066	16.7107	-29.1104	179.891	2.0925	81.3649	180.493	4.3266	24.0463	148.125	60.6616	2.6922	142.865	52.0274	46.1654	145.219	52.571	-28.4947	197.491	40.7006	77.1034
98098	wild	Sus scrofa	m	Berlin	wild	wild	0.7117	0.872	-0.9225	49.4226	0.5199	0.4624	7.6345	-7.7764	37.7043	39.7848	-11.6596	35.8955	10.0311	88.1049	40.1933	42.003	88.6717	40.7056	1.172	105.424	8.4923	53.3857	106.198	11.2817	-25.6264	167.623	0.0661	85.7544	166.057	1.6597	26.3607	152.079	55.1183	2.4992	148.311	44.1217	51.4459	146.305	46.2089	-24.1998	196.728	31.6186	79.663
35600	wild	Sus scrofa	m?	Berlin	wild	wild	0.0725	0.2154	-0.1595	42.8339	0.2839	-0.0776	5.8018	-9.8077	30.6108	36.4682	-10.4071	30.0613	10.4415	100.357	42.1744	41.5537	99.9579	41.4601	4.3542	103.956	10.2755	49.0669	101.966	9.3022	-24.553	164.16	-4.1488	82.5474	156.758	-4.04	27.957	140.418	54.4577	7.3107	138.278	46.3251	48.0123	134.12	45.7779	-18.9436	184.694	34.0211	78.5558
98093	wild	Sus scrofa	m	Berlin	wild	wild	-0.0392	0.0826	-0.1985	49.6954	-1.1962	-0.8627	9.8019	-12.997	35.8331	41.3683	-13.3308	35.1404	6.7282	89.9504	43.6103	37.9883	93.9202	44.3198	-1.7356	113	15.6966	47.295	112.011	15.6161	-33.5048	167.687	3.8845	74.3303	169.901	1.1841	21.3103	148.881	59.8842	-0.3656	142.342	50.8013	42.9157	144.197	51.3946	-33.7988	189.19	38.3646	75.5749
69740	wild	Sus scrofa	m	Berlin	wild	wild	-0.3962	-0.8325	0.1958	42.573	0.2642	-0.3893	6.8431	-14.9515	32.2664	36.5705	-14.7626	32.9908	7.7238	93.3527	42.2406	35.9652	94.7805	43.2879	-0.335	112.739	12.8533	46.2251	110.633	12.1432	-27.2042	168.258	2.5238	77.2954	167.141	6.0194	22.4601	149.988	55.685	2.7737	148.202	44.8851	42.9589	148.587	46.7041	-25.3877	191.787	34.5825	69.9104
17606	wild	Sus scrofa	m	Berlin	wild	wild	0.0991	0.524	0.6024	45.2158	-0.1519	-0.7969	6.9669	-6.034	32.484	37.9286	-9.62	32.2223	10.4234	90.9322	42.0332	39.4896	92.2998	41.8733	2.8774	121.943	13.8757	51.3563	123.013	11.5202	-28.066	182.118	6.7979	83.9959	176.065	7.4425	27.1913	161.366	61.7662	6.7449	155.567	50.7872	47.1259	156.02	50.6655	-22.0723	208.571	38.588	82.2579
17357	wild	Sus scrofa	m	Berlin	wild	wild	0.7653	0.9203	0.9671	49.1779	0.4675	-0.6862	10.0155	-12.5568	34.737	41.7866	-10.7439	34.2526	11.8227	86.7577	50.2411	44.1797	92.7574	50.8663	3.8254	110.583	22.1282	51.9701	113.438	23.491	-32.2149	178.069	9.5054	90.7797	172.141	4.7872	31.2428	155.666	68.7664	9.5248	150.957	58.3969	51.4138	152.312	56.6958	-23.1128	202.903	45.9264	84.9634
17606	wild	Sus scrofa	m	Berlin	wild	wild	-0.0481	0.4287	0.0787	45.2052	0.5269	-0.1491	7.4229	-6.9635	32.6905	38.6683	-7.2302	32.8581	11.0059	90.9762	42.1679	40.3456	91.5603	42.3338	2.5151	122.32	13.7317	51.3198	123.121	11.615	-27.9916	182.184	7.7251	83.1133	178.069	4.0386	28.2026	159.255	61.2549	7.4312	155.732	51.0273	48.2061	156.922	51.5637	-21.7038	209.069	39.1021	82.5615
29739	wild	Sus scrofa	m?	Berlin	wild	wild	0.015	-0.1672	-0.695	45.6255	0.1504	0.2184	6.7555	-10.9883	29.8914	36.8926	-13.0201	29.4779	12.3	83.2639	35.2105	39.1442	82.4834	35.8564	5.5265	103.334	9.5402	47.9238	100.957	11.0688	-23.5919	176.818	-7.2001	81.6852	172.494	-3.1153	26.0801	149.28	51.1633	7.7844	135.225	39.7987	47.8874	144.904	43.9728	-20.1661	187.13	28.1911	74.5439
30233	wild	Sus scrofa	f?	Berlin	wild	wild	-0.1532	-0.4122	0.5105	45.0171	-0.7462	-0.5979	4.5678	-11.0623	36.874	37.7139	-9.364	37.7097	3.6519	82.5421	44.4334	36.9832	85.3374	45.4368	-2.6899	95.6725	12.119	44.8506	96.8762	14.5259	-37.2435	155.832	-2.3176	79.0695	158.365	-0.6901	20.088	135.328	58.3121	-1.8344	132.905	47.9436	42.6694	137.861	49.4436	-34.6579	181.715	30.8174	71.9075
30247	wild	Sus scrofa	m?	Berlin	wild	wild	-0.273	0.6958	0.0234	50.069	-0.417	-0.4944	7.7825	-7.9143	39.4118	40.3154	-10.6908	37.0077	13.372	101.834	46.5077	47.8709	105.614	46.1759	7.4509	120.178	16.6327	54.8336	117.615	18.5974	-21.8159	184.544	4.0099	89.1512	179.644	2.8754	33.0298	164.953	61.2613	8.8151	167.515	51.5907	57.1246	161.881	51.3919	-18.7663	209.335	35.2618	86.6053
69946	wild	Sus scrofa	m	Berlin	wild	wild	-0.2703	-0.2814	-0.0776	43.8409	-0.002	0.0892	6.017	-5.7743	36.385	38.0815	-5.2125	34.7194	5.6685	79.3186	43.9335	38.5436	82.7115	43.5508	-1.1516	99.7274	13.6941	47.3808	98.7716	13.757	-33.4066	148.554	-3.5752	79.4335	147.968	-1.2164	21.3132	127.814	58.5948	-0.5649	129.168	46.4537	43.7452	126.737	49.6869	-31.1954	172.096	32.0965	74.9349
69533	wild	Sus scrofa	m?	Berlin	wild	wild	0.1111	-0.5586	-0.5301	51.3957	-0.3462	-0.0624	7.9988	-11.1622	34.9994	40.2926	-10.571	36.5869	6.0084	108.13	46.5223	42.5363	111.581	49.3284	-0.5788	113.948	13.7775	52.2332	114.007	16.2715	-29.2152	177.455	-0.9391	83.7416	177.593	1.7507	23.0526	160.734	63.7131	-0.2071	153.809	52.0897	49.9891	155.107	55.3656	-29.4264	209.308	34.1805	80.5668
69537	wild	Sus scrofa	m?	Berlin	wild	wild	0.2141	0.6348	0.3994	38.4272	-1.2889	-0.6465	4.1722	-6.6528	28.1336	32.9426	-10.6708	25.9123	12.4468	84.5413	39.8168	41.2059	83.3298	40.2344	7.7321	93.8723	9.6453	50.0968	90.9851	10.4132	-17.4701	147.589	3.9956	84.5637	138.926	3.6571	31.4663	133.432	54.6231	12.0822	124.126	44.1382	50.8033	124.365	47.1612	-11.9215	168.666	30.5274	82.7335
70202	wild	Sus scrofa	m?	Berlin	wild	wild	-0.0387	0.3927	0.5754	52.1248	0.1339	0.1226	7.6361	-7.7649	41.1711	43.5558	-9.0971	39.7884	6.4736	100.016	48.6575	40.933	100.695	49.3622	1.1104	118.729	20.521	47.6366	119.617	21.3873	-34.8371	173.118	2.5814	82.0489	177.102	4.0108	22.4752	163.726	65.4839	-0.1375	156.837	53.4351	45.8432	157.82	55.3611	-36.5152	206.597	33.7755	78.7752
K1984_uncertain_if_wild	wild	Sus scrofa	na	Kiel	wild	wild	-0.0505	0.017	-0.0142	46.6874	0.0923	0.2322	8.1436	-12.9936	31.3731	39.0003	-12.9566	31.4262	10.5084	77.0426	43.3082	39.5607	76.9185	41.8705	3.7127	91.8953	22.8391	45.241	90.9368	20.1321	-31.116	150.42	4.4067	78.3498	149.382	1.5232	26.6177	140.323	60.943	3.6817	132.996	49.2819	48.3598	135.088	49.7844	-24.5667	174.792	39.2916	73.5542
Sus_scrofa_ZINRU32490_m	wild	Sus scrofa	m	St_Petersburg	wild	wild	-0.3193	-0.5869	-0.1432	52.9365	-0.1043	-0.0218	8.5469	-12.9868	42.1272	43.7079	-14.8793	43.28	8.9632	83.7325	49.0908	49.5865	88.3748	52.7439	0.9393	120.18	24.4109	60.4967	116.489	23.8374	-32.7019	182.786	3.3247	96.5574	176.826	4.135	30.3535	148.774	64.584	-0.8752	178.761	61.0727	64.2772	178.566	63.0159	-26.6294	216.337	41.0081	91.9057
Sus_scrofa_ZINRU32504_f	wild	Sus scrofa	f	St_Petersburg	wild	wild	1.1263	-0.4708	-0.6887	38.3027	0.2173	0.1936	2.4812	-5.0422	41.9506	36.1893	-6.7206	40.1373	1.4517	97.5721	49.0623	32.533	100.937	48.683	-5.7862	122.798	20.3397	38.1187	123.903	22.355	-43.5101	178.602	-2.3326	71.7609	179.554	-3.3048	15.9454	147.068	61.7855	-8.64	162.22	56.5767	38.8813	156.388	54.347	-42.2782	211.944	30.9179	70.1822
Sus_scrofa_ZINRU6926_m	wild	Sus scrofa	m	St_Petersburg	wild	wild	-0.122	-0.7842	-1.1153	54.5758	-0.0551	-0.0333	8.3104	-10.2273	37.5562	44.603	-11.9884	37.9954	12.8804	98.9349	53.3273	46.8031	97.5637	54.2542	3.342	123.793	20.1419	56.6977	119.782	21.5083	-24.9974	196.243	13.0237	81.4568	178.843	2.5282	33.2024	185.666	73.7242	6.5675	165.42	59.3056	58.7067	161.98	58.3941	-23.5365	234.125	42.471	93.1395
Sus_scrofa_ZINRU32501_m	wild	Sus scrofa	m	St_Petersburg	wild	wild	-0.8497	0.6099	0.8597	48.0508	0.1092	0.0434	7.6131	-2.4584	41.1026	40.2884	-5.713	39.7715	3.2641	117.87	54.3415	38.4418	124.547	53.9736	-6.4703	131.832	22.9419	50.4334	132.115	19.9661	-38.5006	191.034	5.3855	75.8764	192.962	2.6478	20.3637	167.142	67.0086	-10.2481	188.095	59.7878	51.9563	188.401	59.6041	-40.8241	222.905	40.5638	78.531
Sus_scrofa_ZINRU32492_m	wild	Sus scrofa		St_Petersburg	wild	wild	-0.5868	-0.5045	2.0628	45.5893	1.3686	0.9248	7.2146	-6.9365	37.4428	35.365	-8.6188	35.9082	4.2756	81.0097	48.2001	41.512	80.8625	50.0899	-4.4405	109.196	17.6184	51.375	108.265	17.9947	-28.0783	156.479	3.5534	79.7522	157.29	2.9651	24.8673	132.694	65.7794	-4.2111	152.088	58.0247	55.7237	152.824	57.4974	-28.6722	193.449	39.2807	79.5942
[truncated: 143 more columns]

## Sheet: Goat
ID	W_D	Genus	species	subspecies	museum	breed	Locality	region	selection	x3	y3	z3	x4	y4	z4	x5	y5	z5	x6	y6	z6	x7	y7	z7	x8	y8	z8	x9	y9	z9	x10	y10	z10	x11	y11	z11	x12	y12	z12	x13	y13	z13	x14	y14	z14	x15	y15	z15	x16
C_aeg_hir_wei_hau_K15442_f	domestic	Capra	aegagrus	hircus	Kiel	White_milk	NA	NA	milk	3.4036	32.7889	38.015	25.0517	32.7327	37.1973	2.9479	40.191	38.7985	25.408	37.1765	37.3747	-11.2818	35.7822	12.1051	35.8612	34.2602	9.6865	-21.1449	79.402	8.6435	45.1573	79.8896	5.2032	14.5112	69.395	54.121	-2.2221	50.4368	40.8115	28.9615	49.3	39.2306	-28.873	72.7823	49.2965	57.2313	74.1844	44.3076	-23.465
C_aeg_hir_wei_hau_K18719	domestic	Capra	aegagrus	hircus	Kiel	White_milk	NA	NA	milk	2.3002	32.438	38.8829	29.4063	27.4313	41.761	2.6095	36.442	41.2742	29.8591	33.1867	42.5618	-7.6806	46.307	14.0734	44.3759	40.6957	15.2689	-16.9484	109.611	7.7849	67.5898	97.1024	7.4568	19.9914	84.6217	65.8804	1.8136	56.7284	47.6694	33.1669	53.4535	48.9094	-22.5233	91.2769	48.7908	66.2237	79.3221	50.2059	-19.9452
C_aeg_hir_jamt_K1556_f	domestic	Capra	aegagrus	hircus	Kiel	Jamlant	NA	Sweden	milk	0.3676	13.6458	48.7254	22.0621	14.4316	48.646	-1.8199	31.7577	54.4342	19.8839	33.7093	56.4882	-7.7625	24.9366	15.5046	34.7952	28.0709	20.2878	-25.1211	83.8161	13.4228	41.8137	93.2853	18.8562	3.9228	60.5682	78.5685	-3.5501	38.1144	53.7928	22.657	41.5225	55.7472	-34.2573	68.8693	45.9819	47.6163	76.0551	51.2545	-35.156
C_aeg_hir_K7558_m	domestic	Capra	aegagrus	hircus	Kiel	domestic	sahara	Africa		5.7432	17.6788	30.8868	21.9823	14.6028	31.8794	7.2443	25.3159	34.5241	24.1632	21.397	33.4279	-4.3698	28.5382	11.8079	33.6791	22.343	8.4312	-9.1136	75.7365	8.3202	51.4011	66.6168	4.3632	21.9358	54.2671	55.7892	6.2772	38.6161	36.0016	29.3962	34.5978	34.5718	-15.8225	65.4388	37.3565	58.759	53.776	31.0811	-11.835
C_aeg_hir_haus_K7176_m	domestic	Capra	aegagrus	hircus	Kiel	domestic	northern germany	Germany		1.7719	26.0094	50.8284	32.2065	24.9639	50.1938	0.0528	33.2958	51.0627	33.3901	32.724	49.836	-16.33	44.1003	19.6033	47.1324	45.0283	16.7227	-33.6462	104.121	13.0986	56.2674	104.462	10.461	11.8426	81.8154	92.3271	-7.8922	56.3342	54.073	32.4208	56.3677	54.9617	-39.4114	77.7428	57.2162	64.6417	85.5272	53.5036	-39.9041
C_aeg_hir_wei_milch_K28513_f	domestic	Capra	aegagrus	hircus	Kiel	White_milk	NA	NA	milk	2.6	32.2324	43.2415	25.3185	31.8188	42.9873	2.062	37.6912	44.6291	25.5837	35.7878	44.1763	-12.9571	41.7627	17.3528	40.1881	41.4029	16.2899	-25.9623	105.675	11.9852	52.032	105.272	10.0147	13.9724	85.392	68.4375	-1.742	61.1183	48.384	28.7092	58.4299	47.7777	-29.1806	87.1632	50.9987	58.5853	87.0815	45.4414	-29.8909
C_aeg_hir_wei_milch_K28514_f	domestic	Capra	aegagrus	hircus	Kiel	White_milk	NA	NA	milk	-5.7759	37.1519	41.0499	17.7008	41.158	42.7713	-6.8237	42.3492	44.4586	16.9656	47.6953	44.5741	-23.8578	50.2622	14.7237	32.9571	56.9736	15.1749	-40.1442	107.856	8.744	32.5611	117.225	10.8598	-2.4841	96.024	66.6787	-12.4874	67.0501	48.8394	15.1808	71.8035	48.8327	-47.8201	87.8281	55.0215	43.6866	101.115	56.0783	-46.9658
C_aeg_hir_wall_schwarz_K30447_f	domestic	Capra	aegagrus	hircus	Kiel	Valais Blackneck	zoo	Switzerland	milk_meat	3.6785	37.1431	50.0858	29.2732	36.1139	49.4052	3.009	42.5133	51.3093	30.1197	41.6471	50.7123	-12.4284	47.1024	17.6973	43.939	43.1081	17.1484	-15.1879	113.506	17.0089	59.306	106.383	16.664	18.2436	88.6508	81.6025	3.5725	58.3931	57.891	32.6243	53.6209	56.336	-27.7385	98.2576	53.7781	67.9461	88.6786	53.9766	-28.1553
C_aeg_hir_zwerg_K20591_m	domestic	Capra	aegagrus	hircus	Kiel	Dwarf	NA	NA		-1.826	24.8634	34.1613	18.3055	26.2868	35.5883	-2.5265	30.2341	35.5951	17.1364	30.8936	37.7114	-13.0119	29.2048	8.9747	30.076	30.757	12.4653	-24.6067	69.3906	2.4235	39.9234	71.1075	6.1236	6.2399	50.6349	52.9743	-9.5843	43.0747	36.5461	24.8455	45.0043	38.6909	-28.6987	58.4943	36.6452	42.1855	60.5718	38.4279	-27.1662
C_aeg_hir_zwerg_K21179_f	domestic	Capra	aegagrus	hircus	Kiel	Dwarf	NA	NA		-0.7719	22.9821	31.1218	18.5788	26.2184	33.3023	-1.6936	29.1565	33.1439	18.3787	31.1531	35.1064	-11.1744	29.7174	8.3109	29.715	33.6697	10.9604	-28.8994	73.5785	1.3737	38.7222	81.603	3.1476	3.2755	65.4807	50.1374	-5.6065	44.943	35.7637	19.6474	48.6604	36.5601	-33.9871	61.8856	35.0506	44	69.9986	36.7316	-33.0128
C_aeg_hir_zwerg_K18059_f	domestic	Capra	aegagrus	hircus	Kiel	Dwarf	zoo	zoo		-0.5073	20.5244	29.4783	14.59	22.1264	29.5302	-3.1686	26.5945	30.1824	15.0284	27.7883	31.0208	-10.832	27.9261	9.9941	25.5497	27.9702	13.3007	-20.4227	64.8754	4.6614	34.3116	68.0242	8.5561	4.846	53.117	48.0455	-8.2169	39.2741	32.604	20.113	40.054	34.5081	-27.4228	57.1973	33.3403	39.864	57.7143	36.2402	-27.0474
C_aeg_hir_zwerg_K19238_m	domestic	Capra	aegagrus	hircus	Kiel	Dwarf	NA	NA		-0.5204	22.965	30.9404	18.069	23.1311	31.8876	-2.3994	38.3486	36.6685	18.0858	37.3722	37.9869	-10.3757	31.4466	9.2992	27.4611	32.4526	10.3602	-23.7494	82.5844	4.2038	37.8177	82.1319	4.8224	5.7996	66.9193	52.0317	-7.3345	47.6683	35.7923	22.2925	47.5625	36.2124	-29.0884	67.8457	35.277	42.7788	66.915	36.3481	-27.0352
C_aeg_hir_zwerg_K1437	domestic	Capra	aegagrus	hircus	Kiel	Dwarf	NA	NA		1.0388	23.3007	32.0655	16.0277	19.9663	32.5091	0.9425	32.0118	35.2832	17.8724	28.3077	34.6194	-8.2862	33.595	10.9329	26.0412	29.4564	14.813	-17.9069	78.7777	8.3941	44.8709	71.1166	10.0136	10.8525	61.9505	50.8711	-0.5137	43.686	37.5885	20.2803	41.84	37.631	-21.2442	63.8135	35.2963	45.1011	55.9082	36.929	-20.4389
C_aeg_hir_zwerg_K19235	domestic	Capra	aegagrus	hircus	Kiel	Dwarf	NA	NA		-0.5895	19.385	28.5374	14.866	17.7021	28.5973	-0.5124	27.186	31.3917	18.2464	25.9457	31.2292	-5.7475	26.1975	9.7997	25.6179	24.8528	10.5832	-15.7639	68.6295	2.8609	39.0831	62.9758	3.7324	9.732	47.1609	49.1258	-3.9634	36.6371	32.2905	23.5674	36.2813	33.2806	-20.8714	52.8508	27.5826	42.3447	50.4809	28.7863	-19.8961
C_aeg_hir_zwerg_K22336_f	domestic	Capra	aegagrus	hircus	Kiel	Dwarf	NA	NA		-3.2289	28.2254	35.613	17.4473	30.2644	35.9347	-4.4584	32.1884	35.8703	17.7989	34.6567	36.2141	-15.4893	32.6276	10.0797	29.103	36.6736	10.6245	-34.315	79.6938	5.5831	37.0907	86.7897	7.6355	1.4465	64.9174	53.3526	-8.7724	46.1485	38.7883	17.3621	49.5919	38.6499	-37.8926	61.9951	39.2517	41.6128	71.0077	40.4119	-43.2784
C_aeg_hir_wall_satt_K1438_f	domestic	Capra	aegagrus	hircus	Kiel	Valais Blackneck	Valais	Switzerland	milk_meat	1.319	31.2898	46.1958	26.0458	33.7497	48.1217	1.2951	42.2349	50.5619	26.6235	43.1973	52.0252	-10.5484	45.0398	18.7623	38.5812	43.0291	18.7667	-23.4133	113.988	18.3851	57.1036	108.069	17.6331	14.6225	93.8769	76.8085	-2.6046	62.7569	55.1756	30.6055	61.86	54.9931	-31.3988	97.6952	62.9116	63.946	93.299	63.0304	-30.746
C_aeg_hir_damar_K19506_f	domestic	Capra	aegagrus	hircus	Kiel	Damaran	zoo	zoo		-1.9945	31.4033	39.8317	26.1068	33.2969	43.1547	-2.3523	39.8756	42.2296	27.1058	37.2601	44.218	-11.343	40.6129	14.5722	39.0955	40.7965	16.3548	-24.8795	104.138	4.2122	52.1184	101.863	8.2071	9.6307	87.2842	69.8347	-9.6345	63.2531	45.2117	33.4354	63.2184	48.1233	-36.0142	92.9949	45.3977	58.0371	91.3648	50.1376	-38.3102
C_aeg_hir_mamb_K1436	domestic	Capra	aegagrus	hircus	Kiel	Mamber	Egypt	Egypt		-6.2657	12.4418	54.2324	18.5782	9.8433	53.3152	-6.7782	17.2675	57.6105	19.9943	14.3088	55.2825	-16.5477	26.808	22.0209	35.3435	25.9188	24.8597	-28.733	79.2059	15.2875	51.1183	73.1377	15.2569	5.8768	60.9756	81.4307	-8.8162	30.2889	59.5745	22.4506	29.2082	60.1285	-34.0281	64.3071	54.453	53.7851	55.7775	57.7268	-32.2962
C_aeg_hir_NMW2069_f	domestic	Capra	aegagrus	hircus	Vienna	domestic	zoo	zoo		-6.6886	26.3645	37.7457	19.3613	30.6705	35.2249	-5.8735	28.3881	37.3534	18.8753	31.4009	35.3251	-19.3072	33.9269	17.6029	27.0571	38.9709	15.4309	-45.0957	93.5619	17.7967	27.0842	105.545	13.7772	-4.1843	78.326	65.4604	-12.8917	50.5227	46.4881	15.4815	54.4619	45.6458	-41.3115	69.9173	50.9611	38.4942	84.0098	47.7703	-42.8516
C_aeg_hir_NMW1552_m	domestic	Capra	aegagrus	hircus	Vienna	domestic	zoo	zoo		-1.772	29.1458	45.2562	27.7869	25.3472	42.8726	-1.3393	40.2306	47.3981	30.5303	37.2599	47.1211	-11.0091	44.4971	15.4199	41.6997	39.5604	13.2979	-17.7076	110.919	19.7185	62.2371	97.5913	12.9438	20.8239	74.8856	77.4016	-1.3358	54.3732	52.338	35.0698	49.6753	49.5257	-26.3184	84.1527	55.5875	66.8536	71.5848	49.0318	-23.7747
C_aeg_hir_NMW18639_m	domestic	Capra	aegagrus	hircus	Vienna	domestic	NA	NA		-0.078	31.8073	44.6586	21.5274	26.9805	43.4029	-1.4675	37.7835	46.9487	22.1194	38.6822	47.5799	-12.5969	41.0173	17.6771	36.6474	37.0968	16.0559	-21.9266	103.499	16.7576	53.856	99.9888	15.0819	13.5371	78.9096	75.7725	-4.5021	55.7608	51.7704	28.4213	53.6429	50.0707	-27.2906	84.9727	51.9689	57.7306	76.9784	50.4123	-26.3353
C_aeg_hir_NMW2072_m	domestic	Capra	aegagrus	hircus	Vienna	African	zoo	zoo		-3.2188	25.2953	42.626	18.8301	22.6784	41.8898	-4.092	29.3615	44.4951	19.0734	28.835	44.8922	-13.6481	35.7499	15.3099	28.817	34.852	19.1529	-25.0013	93.5682	12.8924	42.3706	94.1188	16.0018	5.1626	69.6057	68.2088	-8.5679	47.0265	49.4183	22.0307	45.3532	50.966	-29.9582	75.4852	44.9788	44.6431	73.1074	47.2573	-31.0547
C_aeg_hir_NMW562_m	domestic	Capra	aegagrus	hircus	Vienna	African	zoo	zoo		-0.4195	14.9451	52.854	22.8124	14.1683	54.0161	0.2874	18.1228	55.2195	22.2699	18.4373	55.1847	-13.2473	26.3143	21.4996	31.9948	26.5918	23.4705	-27.7513	82.4876	16.3994	43.5929	81.2514	14.4103	8.7595	78.13	76.7026	-3.9269	34.4727	60.4061	26.1911	35.802	59.6893	-31.7425	62.9206	52.8003	48.7934	68.1155	51.7322	-30.8374
C_aeg_hir_NMW2073_f	domestic	Capra	aegagrus	hircus	Vienna	African	zoo	zoo		-4.337	12.3328	41.4929	15.5251	13.1802	45.6534	-4.7868	13.8874	42.5719	15.9478	14.1016	45.7218	-11.5548	25.9506	19.973	26.9212	28.3995	30.0239	-21.8884	70.266	11.65	41.9766	76.8154	20.8649	0.081	63.7814	80.5511	-6.5326	31.2725	60.5335	15.4879	34.2468	63.3671	-32.2603	55.009	47.8098	42.1392	61.5812	55.2745	-33.2548
C_aeg_hir_NMW587_f	domestic	Capra	aegagrus	hircus	Vienna	Egyptian	zoo	zoo		-0.4719	18.4183	44.9641	20.7372	16.6889	46.0252	-0.5185	19.8214	45.6714	20.9338	17.1674	46.1453	-9.1992	31.5841	16.8192	32.9113	27.1623	19.5485	-11.0767	81.5965	12.1516	51.1289	73.3397	11.2771	17.9751	65.564	68.1759	2.4069	36.6802	49.3598	26.5862	32.6142	50.6689	-20.1537	68.3761	41.8368	53.9956	58.2836	42.0653	-17.7882
C_aeg_hir_NMW2074_m	domestic	Capra	aegagrus	hircus	Vienna	Egyptian	Egypt	Egypt		2.6794	3.8485	47.5135	25.8485	5.4692	48.2924	0.9123	6.5259	47.6769	26.7547	9.1188	48.624	-11.7709	21.7121	23.3758	34.3198	22.0029	22.2857	-29.9713	69.3797	18.0432	48.3429	74.6065	15.7665	11.957	73.3262	82.1339	-1.7448	24.6799	65.0864	27.9226	24.7865	64.1875	-32.9113	53.0466	55.1236	55.1768	58.4804	51.7648	-31.2953
C_aeg_hir_NMW2559_f	domestic	Capra	aegagrus	hircus	Vienna	Syrian	zoo	zoo		-8.1276	19.9673	46.0826	24.8395	26.4008	47.1755	-9.5002	26.5034	49.6969	25.4121	30.0964	49.1559	-20.2736	38.3435	20.4712	32.3414	43.4074	20.6349	-42.3591	104.344	9.0693	37.3587	111.251	9.1913	3.1965	74.2736	79.9819	-15.7695	54.3427	57.5433	24.6543	58.812	57.8337	-46.5916	84.7915	55.3473	49.8292	98.2609	53.0114	-47.1263
C_aeg_hir_geb_gems_PIM10889_f	domestic	Capra	aegagrus	hircus	Hamburg	Mountain_gem_color	Lucerne	Switzerland		-2.2424	37.7457	46.0118	19.7874	37.3423	46.8439	-3.7583	50.0402	49.0779	20.2856	48.3229	50.4155	-17.6929	46.4414	16.658	36.9022	49.7415	15.8232	-34.8852	105.126	11.8516	47.8023	109.817	10.7139	4.4765	90.0642	67.7003	-9.391	63.7728	50.2685	25.6197	63.9064	50.8107	-46.3416	91.2137	49.9707	60.6775	96.0094	50.0051	-41.7989
C_aeg_hir_geb_gems_PIM10888	domestic	Capra	aegagrus	hircus	Hamburg	Mountain_gem_color	Lucerne	Switzerland		-0.1367	38.471	55.4439	26.3214	37.307	54.8704	-1.1175	51.7124	58.7857	26.3398	51.7141	58.1534	-18.2991	46.5869	16.8375	43.4982	48.7128	19.9071	-33.7356	113.619	14.8142	57.3846	114.485	14.0083	10.5784	104.655	78.86	-6.9626	69.7153	57.2188	28.7946	67.8245	58.1908	-38.5217	101.19	59.9396	62.7977	98.3899	60.2957	-36.0716
C_aeg_hir_saanen_PIM10885	domestic	Capra	aegagrus	hircus	Hamburg	Saanen	Rice	Switzerland	milk	-6.4121	35.6359	49.7221	15.9577	39.7368	47.7172	-7.1893	44.5717	51.1967	15.4109	48.5557	50.6268	-21.4979	43.2684	21.349	23.9161	51.9833	20.1514	-47.5328	109.052	20.9607	32.0436	122.441	16.5948	-3.5901	98.4888	77.233	-12.8763	61.8252	52.2708	13.9014	68.6517	51.6077	-50.9154	90.5089	62.5084	43.9173	103.443	56.4832	-50.574
C_aeg_hir_saanen_PIM10883	domestic	Capra	aegagrus	hircus	Hamburg	Saanen	Grass	Switzerland	milk	-7.7067	36.1193	43.6604	14.2942	37.8516	46.9327	-8.4672	44.8076	46.8611	16.1533	45.8771	49.3392	-17.6715	46.0725	12.0887	28.8129	45.4165	18.2345	-33.949	102.507	9.8978	47.1811	105.805	19.469	1.1801	92.3148	67.9979	-13.6384	62.9301	46.5708	21.1726	65.4043	50.0901	-42.9905	88.0868	50.783	46.2801	90.3672	60.5734	-43.238
C_aeg_hir_saanen_PIM10884	domestic	Capra	aegagrus	hircus	Hamburg	Saanen	sand	Switzerland	milk	-1.9251	40.0064	50.9168	24.5816	38.8102	49.7256	-1.1506	54.1265	55.599	26.5562	49.9437	50.8726	-13.0178	54.2858	14.1368	34.3379	50.3255	22.1289	-21.3786	123.178	15.4021	59.3949	114.915	18.0538	14.6665	103.017	78.6368	-3.6608	76.6428	53.5286	30.9194	73.2343	54.8374	-32.4795	109.906	53.9591	58.7595	99.5984	58.0738	-32.4209
C_aeg_hir_geb_gems_PIM10882	domestic	Capra	aegagrus	hircus	Hamburg	Mountain_gem_color	rice	Switzerland	milk	-7.0977	34.7873	47.7183	19.1355	35.6985	50.4992	-9.0871	48.7596	52.1283	21.7285	49.4562	52.5013	-19.3237	49.5375	15.7126	33.2593	48.0654	27.364	-35.1629	117.145	12.9826	51.7769	119.045	19.8581	3.5482	104.173	76.2842	-11.9722	70.5578	53.4567	25.7948	73.0638	55.4652	-41.8025	102.149	54.3729	48.4016	103.019	62.8755	-42.7587
C_aeg_hir_toggen_PIM10879	domestic	Capra	aegagrus	hircus	Hamburg	Toggenburger	Sand	Switzerland	milk	-3.7836	41.6824	51.4327	22.7431	40.7902	49.7359	-4.1052	48.6524	53.2381	24.8324	50.2253	51.6192	-15.643	53.1131	21.9842	33.3603	48.6722	18.9701	-31.3217	115.831	16.0595	52.7353	114.642	16.0028	11.5503	103.974	77.0194	-4.1485	67.0712	58.6786	24.8455	66.3241	56.1156	-35.7825	106.554	59.2001	55.542	101.35	59.831	-34.3648
C_aeg_hir_geb_gems_PIM10880	domestic	Capra	aegagrus	hircus	Hamburg	Mountain_gem_color	sand	Switzerland	milk	-8.2471	32.084	49.1705	11.7579	35.9067	54.0394	-8.3672	46.6669	56.2317	13.8959	46.4713	55.1086	-21.5903	51.9652	19.1614	29.8758	52.3796	24.5479	-35.181	117.078	14.9396	45.3722	118.575	26.6319	-0.9514	101.544	75.7273	-10.5975	65.659	58.4701	15.5204	68.1591	59.1963	-45.9298	97.3005	54.8943	42.587	99.2046	66.1582	-48.2493
C_aeg_hir_saanen_PIM10881	domestic	Capra	aegagrus	hircus	Hamburg	Saanen	Lucerne	Switzerland	milk	-7.8367	38.1924	45.1444	16.2726	45.529	46.3013	-8.7083	49.2786	50.415	16.209	51.1634	47.8261	-22.771	51.51	16.612	22.6624	56.9452	15.7497	-49.2378	115.666	10.004	35.6012	127.026	6.3948	-3.6998	108.327	76.1064	-13.2385	67.675	53.3024	15.8118	73.8921	50.0561	-49.1258	97.2161	55.7846	40.307	110.128	54.5165	-51.0392
C_aeg_hir_saanen_PIM10895	domestic	Capra	aegagrus	hircus	Hamburg	Saanen	Grass	Switzerland	milk	-4.3437	34.7284	48.183	16.7624	36.8768	45.2892	-5.0416	44.0755	48.5838	16.9021	46.2606	46.136	-19.6339	45.1924	18.9371	27.6061	49.3322	21.8586	-39.8586	108.703	18.3155	35.8417	116.941	16.6956	-0.2099	100.175	70.5534	-12.6696	65.87	48.6916	18.1037	71.9903	47.7787	-38.3132	92.1013	55.0653	42.8639	98.8675	50.8626	-42.2824
C_aeg_hir_toggen_PIM10893	domestic	Capra	aegagrus	hircus	Hamburg	Toggenburger	Lucerne	Switzerland	milk	3.8899	31.0483	49.7564	27.9098	26.2496	47.2939	6.6227	39.1933	50.8316	30.2177	33.5937	50.7434	-5.1109	50.9782	16.5563	45.4634	39.4436	17.8994	-7.9116	109.703	15.7399	79.281	91.21	16.743	30.1464	87.6118	76.4352	5.5416	67.0471	53.0758	45.2726	58.4927	53.2658	-13.9795	98.9865	54.9514	80.9217	78.7323	56.6083	-15.1765
C_aeg_hir_geb_gems_PIM10892	domestic	Capra	aegagrus	hircus	Hamburg	Mountain_gem_color	Grass	Switzerland	milk	0.5774	31.9917	41.668	22.5665	27.5918	41.603	1.7289	40.0709	43.2062	24.0294	36.5397	44.3839	-7.7212	44.5549	11.8685	34.4377	37.7626	17.8565	-15.9521	105.868	6.3648	64.4292	96.5475	11.2665	17.579	89.3804	67.9572	-1.6823	60.3745	42.8008	30.4924	56.1468	44.7715	-27.1611	89.6627	45.5323	61.9978	78.409	51.6773	-27.5947
C_aeg_hir_saanen_PIM10891	domestic	Capra	aegagrus	hircus	Hamburg	Saanen	Lucerne	Switzerland	milk	-10.5324	31.2816	46.7427	14.0739	35.1495	42.3194	-10.9793	36.9596	48.2043	12.8131	43.1805	46.8686	-23.8682	45.4249	18.3989	23.8381	52.7919	22.0777	-43.6222	101.799	12.1662	34.3468	107.368	15.9009	-8.6254	93.4744	71.5571	-18.8328	62.844	49.3242	12.9983	66.7292	50.2909	-48.7254	86.277	47.8599	34.7853	97.5403	54.1882	-51.0663
C_aeg_hir_toggen_PIM10903	domestic	Capra	aegagrus	hircus	Hamburg	Toggenburger	Rice	Switzerland	milk	-0.9162	33.4389	49.6436	21.4118	34.4303	50.9664	-1.143	38.5507	51.2237	21.5693	39.6411	52.0837	-19.5409	46.9464	17.0652	37.4242	48.1324	17.5086	-34.9251	98.1322	16.8306	50.5548	108.566	18.7694	7.7933	87.6807	78.3768	-6.7582	58.768	54.9124	24.8369	60.1658	56.1657	-40.3316	90.2175	57.8941	57.0443	93.1033	60.6003	-38.8299
C_aegagrus_BZM68616	wild	Capra	aegagrus	none	Berlin	none	Garajada mountains	Turkey		5.7671	24.3557	33.5311	21.6362	22.1739	31.2546	6.2851	31.58	34.7692	22.3184	28.4923	34.4136	-6.474	37.2947	16.3725	31.6532	32.5401	12.4232	-15.8362	91.3186	12.2763	45.9216	88.5568	16.1207	17.6396	69.8617	57.3953	4.2265	47.855	39.2164	28.5835	44.1438	39.1162	-21.1755	77.519	41.8836	52.8252	66.1919	40.4365	-18.2606
C_aegagrus_BZM8999	wild	Capra	aegagrus	none	Berlin	none	Garajada mountains	Turkey		-3.9393	34.1794	38.7297	16.3304	37.4266	36.895	-4.0085	43.1136	40.1239	15.6818	45.25	39.0645	-17.3198	41.6021	16.937	26.4846	45.9551	12.4377	-43.0416	101.271	18.8547	30.0112	112.016	21.557	-2.7499	86.9807	64.8929	-13.5245	61.7736	44.5288	18.5798	65.8014	43.8518	-42.1241	77.8019	46.2457	35.9174	88.0194	52.3225	-43.1329
C_aegagrus_BZM68641	wild	Capra	aegagrus	none	Berlin	none	Garajada mountains	Turkey		3.0576	25.8792	36.763	24.2706	26.0478	34.9535	4.9676	34.9629	39.7953	24.6035	32.2914	36.8508	-8.3804	40.2718	16.6905	31.5706	37.0528	9.6516	-21.3724	95.4879	16.6247	43.6501	87.8894	13.9733	13.5846	73.7741	60.4761	-0.2451	55.3896	45.3882	26.1836	55.1152	43.2683	-24.6623	73.9752	45.6233	47.1667	70.8003	44.5098	-22.3847
C_aegagrus_BZM68636	wild	Capra	aegagrus	none	Berlin	none	Asia_Minor	Asia_Minor		-6.188	24.0918	31.7274	12.9209	25.3264	32.3501	-7.193	32.9659	34.6927	12.0295	31.8453	34.7798	-17.4586	30.3367	9.7013	23.6965	33.9738	12.3351	-37.4448	86.044	6.7023	23.3292	93.7309	18.5316	-5.217	69.3863	51.9599	-10.8188	40.6323	37.2128	11.7396	45.425	40.7417	-45.3356	65.0637	34.6727	26.2091	75.7858	51.135	-46.8372
C_aegagrus_BZM68520	wild	Capra	aegagrus	none	Berlin	none	Bulgar Dagh	Turkey		2.0563	32.6666	35.1881	19.0564	32.334	31.9392	0.9809	39.2147	37.2192	17.9984	41.7637	36.1313	-19.0191	35.2698	17.3287	24.9862	38.6981	9.6052	-45.3156	86.3832	20.2369	21.9093	99.0848	14.5894	1.1979	84.7965	63.8054	-5.5486	52.6147	41.9404	17.3925	56.804	39.6084	-41.7188	70.2259	47.5357	32.6118	82.068	41.3935	-38.8602
C_aegagrus_ZIN3820_f	wild	Capra	aegagrus	none	St_Peters	none	NA	NA		5.9746	28.9434	35.7841	21.0478	31.7231	36.7103	-1.1786	31.9635	32.9233	26.103	33.7902	33.8896	-7.5058	43.2342	18.9539	34.1195	43.2849	17.9135	-24.137	93.7846	16.6579	51.7132	90.3464	12.657	15.3311	84.6722	67.2343	2.2785	56.9338	45.2119	25.3068	55.653	43.7474	-26.9418	83.8765	50.1171	56.658	82.8994	47.5606	-26.1584
C_aegagrus_ZIN439_f	wild	Capra	aegagrus	none	St_Peters	none	NA	NA		-4.8455	25.1903	40.2364	26.6574	27.4798	41.0286	-8.9861	28.3945	37.1111	30.7468	30.9038	38.7537	-13.4135	41.8891	22.4898	35.0444	44.5934	20.6195	-33.5119	102.271	19.062	50.3662	108.473	17.1556	10.2249	91.8526	76.7937	-4.3384	59.3822	52.9419	27.9819	60.3112	51.992	-36.6839	87.6244	56.0596	57.0231	90.1554	52.3628	-35.4067
C_aegagrus_ZIN3806_f	wild	Capra	aegagrus	none	St_Peters	none	NA	NA		-8.6528	23.5675	36.2292	8.3454	26.6908	33.8586	-12.9805	25.5197	32.009	11.9132	31.5934	32.0693	-18.6733	29.4014	16.5928	17.4678	38.5253	18.148	-43.763	68.0766	10.2997	20.0575	85.1013	13.8549	-9.5892	57.1426	63.4504	-17.1017	41.0098	38.9498	8.2203	47.0644	40.0802	-48.7809	54.8204	39.0472	29.1415	74.0924	44.5278	-49.0132
C_aegagrus_ZIN3804	wild	Capra	aegagrus	none	St_Peters	none	NA	NA		-7.2825	42.5913	48.6403	17.3358	38.0452	48.8575	-9.702	49.2701	47.0644	19.9475	45.9648	49.4714	-15.235	49.7023	23.6491	30.6931	50.3701	25.8753	-31.017	108.383	21.5407	46.4222	105.524	26.8878	3.427	88.8033	86.9144	-4.4936	60.6234	52.6304	17.5813	59.6226	54.043	-37.392	92.6807	54.3525	48.4832	90.8056	60.352	-38.1062
C_aegagrus_ZIN1052_m	wild	Capra	aegagrus	none	St_Peters	none	NA	NA		-2.4696	27.1974	48.9614	24.4719	23.7959	50.4857	-3.4071	38.2905	51.5071	23.824	37.4188	51.8243	-12.273	44.7202	16.6429	39.1178	43.0288	17.8591	-23.5233	121.024	20.879	56.6297	115.72	25.2994	10.3176	87.6572	91.8826	-4.9168	61.4541	57.96	28.3716	59.4722	58.9598	-39.3551	101.172	57.8622	66.7661	97.1101	61.9126	-37.6039
C_aegagrus_ZIN12479_f	wild	Capra	aegagrus	none	St_Peters	none	NA	NA		-4.3044	33.4606	41.9626	14.096	31.1246	40.3935	-4.9514	43.4408	42.7599	14.1489	42.682	43.1352	-16.0022	38.0531	20.4299	24.9495	40.9156	22.0928	-29.8126	80.704	16.2869	34.3223	88.5091	17.2848	2.9885	74.697	77.293	-7.8761	48.8665	43.9087	16.0647	50.478	44.9386	-36.4091	72.379	49.5718	42.3898	78.6687	51.0456	-34.487
C_aegagrus_ZIN12488_m	wild	Capra	aegagrus	none	St_Peters	none	NA	NA		-9.9034	30.1942	44.5261	15.4347	34.8833	46.5871	-11.7404	42.0252	49.5161	15.8628	44.3439	49.6853	-20.3474	39.0113	19.6329	26.3493	44.1154	22.5785	-43.4104	98.772	21.0303	34.3428	97.6366	21.0355	-2.3412	74.5221	77.9308	-16.1137	50.0126	49.1729	17.017	53.5499	50.0117	-49.2078	75.4461	52.4894	42.8512	85.8711	53.2382	-49.668
C_aegagrus_ZIN447_f	wild	Capra	aegagrus	none	St_Peters	none	NA	NA		1.3725	29.9294	36.483	21.4639	30.0458	36.8407	0.716	35.3445	37.5584	25.6886	34.1484	37.7716	-8.0966	46.6663	19.2707	33.6213	42.6557	20.2293	-17.4381	103.4	16.8915	52.8183	95.325	17.184	15.1504	82.9357	66.7627	1.8893	60.5979	46.4555	27.0117	58.4877	46.4744	-26.2205	86.5029	46.5555	57.6673	80.295	46.9415	-24.9125
C_aegagrus_ZIN12490_m	wild	Capra	aegagrus	none	St_Peters	none	NA	NA		-0.5829	36.79	43.5792	21.5463	35.7802	43.8023	-1.1816	48.5867	46.542	23.1896	45.7344	45.2713	-9.9958	42.0526	17.9975	32.8765	41.5371	16.8156	-24.6318	99.1559	16.6684	50.6178	98.1364	15.8604	12.5611	76.6341	70.4181	-3.7459	55.5747	45.1602	26.3042	54.4333	45.2091	-30.8804	82.5587	49.096	56.772	82.0581	47.1048	-30.7155
C_aegagrus_ZIN6956_f	wild	Capra	aegagrus	none	St_Peters	none	NA	NA		-3.9519	29.1876	34.7652	12.1516	28.641	34.6904	-6.1614	35.4039	35.8018	13.0764	37.3103	36.9468	-15.8331	36.4373	16.441	24.1248	38.7289	19.1395	-35.8701	86.0492	13.309	37.834	93.8202	17.0351	0.1957	76.2512	60.8124	-7.6617	50.7938	40.783	14.1901	50.3334	40.7067	-40.0051	75.7877	44.6856	40.3627	80.0236	47.3681	-37.6024
C_aegagrus_ZIN19042_f	wild	Capra	aegagrus	none	St_Peters	none	NA	NA		-0.4559	32.5997	41.3348	14.7575	31.6393	40.6681	-1.2642	44.5332	45.7827	15.8923	43.282	44.0878	-14.3406	43.0982	20.6195	28.66	42.5475	21.0989	-28.0472	83.6869	14.4206	42.2148	84.1881	13.3118	6.8047	81.486	67.4599	-5.9604	53.7521	45.5656	19.9221	54.6983	44.6292	-33.8503	83.5869	49.7547	47.7102	82.0275	47.2585	-33.5768
C_aegagrus_ZIN19043_f	wild	Capra	aegagrus	none	St_Peters	none	NA	NA		-3.4659	34.798	38.298	17.0425	30.9235	36.1621	-4.6699	43.9125	41.1555	18.1408	42.5403	39.3601	-14.6392	43.5304	15.8374	28.1983	41.9574	16.3255	-27.2523	97.8502	12.773	45.2334	95.1649	10.8278	9.576	85.1659	64.0147	-5.6065	55.9551	42.575	20.3596	54.2602	42.2337	-33.9164	83.9634	45.3685	51.3507	77.9369	44.2794	-33.0305
C_aegagrus_ZIN19041_f	wild	Capra	aegagrus	none	St_Peters	none	NA	NA		-3.3866	32.7412	38.2394	16.73	31.6588	37.588	-3.3122	42.2731	40.3891	19.0594	43.4549	40.4725	-12.9546	42.973	18.802	27.6328	42.3661	19.0199	-26.8589	94.9764	13.9908	43.1295	93.6022	14.4436	7.6892	80.0374	60.2373	-4.6006	52.0544	42.3351	19.3583	53.2953	42.6026	-35.714	83.7661	44.485	49.4306	81.1817	46.349	-34.3398
C_aegagrus_ZIN958_m	wild	Capra	aegagrus	none	St_Peters	none	NA	NA		-6.0444	32.1957	43.2254	22.3695	37.5569	44.6903	-7.5972	40.87	45.4324	21.6979	43.2309	47.1837	-17.3419	47.7045	18.5523	33.2376	52.7594	19.2491	-38.3428	116.049	20.2093	40.2324	120.061	22.2404	2.2825	86.0032	90.6835	19.5014	64.392	57.2895	-8.8664	61.026	56.8581	-47.4399	91.9819	56.2177	50.5177	102.67	57.6701	-48.2585
C_aegagrus_ZIN3810_m	wild	Capra	aegagrus	none	St_Peters	none	NA	NA		0.3284	32.8707	40.7012	20.6338	29.0227	42.2585	0.2417	41.7407	44.4165	21.7962	36.6876	46.2973	-8.9527	50.9539	23.3475	37.7752	43.7115	23.4144	-15.8305	110.749	19.6558	61.4543	97.0899	20.4882	16.4189	79.0407	78.7696	1.5271	59.2067	48.4082	28.7266	55.1356	50.0911	-25.1015	95.3132	52.39	61.6823	78.5207	57.2559	-23.7603
C_aegagrus_ZIN18249_m	wild	Capra	aegagrus	none	St_Peters	none	NA	NA		3.6279	39.0139	48.468	26.8352	34.1684	45.4406	5.6489	51.3575	52.1721	28.8492	48.4442	48.0023	-8.8842	52.1464	22.9898	36.2951	48.1335	21.5554	-16.281	115.456	22.987	59.3142	108.314	17.5748	22.4258	86.6876	76.4279	3.2996	67.4112	57.5101	33.304	65.0433	54.5116	-23.7911	95.2589	61.2902	66.2448	84.965	50.4574	-23.5244
C_aegagrus_ZIN31215_m	wild	Capra	aegagrus	none	St_Peters	none	NA	NA		-2.0131	42.0533	51.6067	22.3557	41.2647	50.0239	-3.5386	54.3942	55.5821	21.8888	53.0052	54.8715	-17.8129	57.9572	24.7778	35.8783	59.4568	23.5734	-32.9831	119.362	22.0573	46.5384	118.562	23.0113	8.3575	85.2754	72.7847	-8.4072	76.8462	62.1164	24.4811	76.7563	61.3167	-38.8012	99.9041	61.9504	52.4155	102.644	59.9882	-41.2246
[truncated: 140 more columns]

## Sheet: Horse
ID_String	W_D	Museum	Breed	x1	y1	z1	x2	y2	z2	x3	y3	z3	x4	y4	z4	x5	y5	z5	x6	y6	z6	x7	y7	z7	x8	y8	z8	x9	y9	z9	x10	y10	z10	x11	y11	z11	x12	y12	z12	x13	y13	z13	x14	y14	z14	x15	y15	z15	x16
B_0001191_D_aaa_A_3_6	wild	Berlin	aaa	-0.3105	0.0846	-0.1335	49.6579	0.0068	0.7776	8.3119	82.0381	51.7689	42.8764	81.6873	50.3109	5.2592	105.208	49.7382	48.5922	101.745	50.1445	-8.8334	126.459	32.3969	61.3853	124.168	32.2342	-37.5533	138.043	-5.7131	92.172	135.871	-6.9409	32.6113	198.062	66.8176	-15.4282	174.647	48.6823	73.8705	173.506	46.5172	-34.5608	203.664	37.9769	95.3279	200.919	35.6663	-22.6801
B_0002027_D_aaa_A_3_6	wild	Berlin	aaa	0.2491	-0.1391	-0.0954	54.3603	-0.7909	0.2017	3.9437	93.9631	53.7228	44.0504	95.9664	54.7	-2.8426	107.331	51.4459	48.5997	107.811	51.6185	-14.9056	142.626	36.8636	58.6372	143.736	36.3706	-46.7399	150.623	-4.1578	90.5848	153.284	-5.5236	18.0433	224.745	76.5296	-28.9777	200.394	54.6097	68.0119	202.653	55.9109	-53.4526	227.333	33.8993	91.215	232.019	33.1621	-53.423
B_0070307_D_aaa_A_3_6	wild	Berlin	aaa	0.1941	0.0234	-0.2633	52.5341	-0.1427	-0.2156	-0.3478	94.0927	57.6702	41.2583	95.9114	58.0798	-9.0223	110.354	53.6162	48.8957	113.701	56.489	-23.803	136.941	29.9077	61.4287	141.385	32.8917	-56.7482	143.83	-6.327	88.8221	152.196	-9.8003	13.4939	220.458	67.8198	-35.1299	184.646	47.3605	64.4257	189.078	46.8524	-58.3824	216.881	29.9808	83.1453	224.165	27.988	-48.6202
B_0032519_D_aaa_A_3_6	wild	Berlin	aaa	-1.3749	0.1281	0.3804	61.8599	0.4403	-0.4025	8.1721	106.649	82.4223	60.6363	104.032	79.706	3.6645	135.496	81.2296	64.3226	140.204	79.116	-16.8146	171.512	45.2774	79.5443	171.997	40.2767	-46.8557	174.627	-5.4221	112.373	190.366	-11.3046	34.6709	244.21	83.3707	-32.126	243.327	59.2665	95.152	245.515	53.5585	-57.1013	272.768	28.981	114.377	276.669	25.7239	-41.1396
B_0070038_D_aaa_A_3_6	wild	Berlin	aaa	-0.49	-0.056	0.4511	62.2493	-0.2006	-0.445	17.1594	107.039	52.9789	58.8324	105.277	51.5408	11.4789	138.741	51.6562	67.3316	136.958	47.5062	-2.6219	161.127	30.6323	80.6802	157.767	25.4245	-38.3679	172.384	-18.0668	109.153	165.982	-25.1015	44.2109	244.914	59.6537	-10.5042	229.243	50.2534	93.1823	225.174	43.9025	-32.1814	257.785	23.2412	115.378	253.296	14.465	-20.3036
B_0091106_D_aaa_A_3_6	wild	Berlin	aaa	0.7501	0.0644	-1.0193	61.3399	-0.5237	0.6691	15.6125	97.7803	66.1218	62.5172	93.4338	67.4477	11.146	116.36	61.9483	69.9919	114.37	64.6756	2.7772	153.979	34.9079	86.0929	144.305	35.2613	-22.6562	165.582	-15.3094	112.179	151.24	-15.2892	52.7483	221.749	74.0359	-1.5465	225.853	48.2609	105.716	217.626	46.0015	-20.3657	252.152	22.4545	130.522	238.307	18.5756	-12.5151
B_0083377_D_aaa_A_3_6	wild	Berlin	aaa	0.0457	-0.0104	-0.2471	59.9552	0.5183	0.8108	10.8888	90.1872	61.8827	55.899	87.3981	63.1745	5.4028	111.132	56.54	63.253	105.48	58.1537	-4.4754	146.975	40.2803	81.687	142.983	36.4971	-31.9069	165.225	-18.3274	108.927	155.605	-20.2368	40.295	219.543	73.3559	-17.3363	218.793	46.6393	101.712	210.356	47.7439	-34.8805	246.855	22.6199	124.36	238.564	22.6669	-25.9611
B_0032175_D_aaa_A_3_6	wild	Berlin	aaa	0.3844	-0.0814	-0.624	63.8327	0.5051	-2.2699	11.4094	106.103	81.4588	54.9357	108.604	79.1415	3.9355	154.12	75.9488	60.3137	155.335	72.0442	-12.7144	174.769	50.0288	75.5148	178.669	47.8588	-45.9607	180.065	-5.8146	103.93	182.879	-12.2712	30.4627	264.027	91.6445	-30.1057	243.519	58.6393	88.9191	247.371	55.7948	-50.3676	274.688	37.0473	107.415	278.01	32.5447	-39.6757
B_0033809_D_aaa_A_3_6	wild	Berlin	aaa	-0.023	0.9128	0.9827	62.3256	0.7125	0.2212	15.5707	100.334	63.1171	59.4693	96.0274	61.9467	10.4037	122.24	59.6753	66.1245	118.682	59.5645	-0.0947	159.945	32.094	80.7255	156.153	28.6038	-28.6881	170.869	-20.8406	106.802	160.341	-24.4636	45.6251	232.361	68.5104	-4.7036	230.703	46.3443	98.5247	234.146	43.5525	-30.2017	259.685	15.3856	120.348	250.517	12.9987	-21.2817
B_0030523_D_aaa_A_4_6	wild	Berlin	aaa	0.2977	-0.1842	-0.5635	58.0142	-0.0864	-0.0804	8.3327	125.607	56.8969	53.2712	126.339	55.08	2.6949	132.403	53.4193	57.0196	129.679	52.1219	-13.5307	174.468	28.7085	72.5065	172.671	23.8151	-46.9995	171.783	-21.0322	105.848	179.072	-26.2985	32.851	260.268	66.4451	-23.192	236.873	49.3069	85.433	240.785	43.9765	-44.3404	267.885	20.0842	105.778	268.245	12.211	-36.3379
B_0015716_D_aaa_A_3_6	wild	Berlin	aaa	0.3107	0.1231	-0.1145	59.5645	-0.1829	0.4919	9.1333	100.066	70.7476	51.845	99.8103	69.5667	2.3627	124.654	67.6679	58.7963	122.72	64.891	-17.6635	151.19	40.0341	79.4828	161.122	39.247	-46.9758	173.908	-5.8641	104.433	172.008	-6.3023	29.9527	254.752	68.9513	-24.6867	218.291	53.7255	83.7039	220.638	51.6412	-48.0255	262.053	32.931	103.489	260.626	30.7229	-41.264
B_0032172_D_aaa_A_3_6	wild	Berlin	aaa	-0.4506	-0.4817	-0.2542	63.6555	-0.0802	0.2538	12.9744	112.278	70.9664	66.5797	111.863	68.6233	7.4469	149.891	64.0249	73.6796	147.792	63.493	-1.7265	179.06	32.6537	86.7132	178.207	34.4206	-35.1011	182.629	-25.6814	113.238	179.511	-31.0796	45.2277	251.076	82.5521	-13.55	243.197	48.8832	103.748	245.2	42.7214	-36.1455	280.41	22.6873	125.837	275.156	16.2604	-25.805
B_0091107_D_aaa_A_3_6	wild	Berlin	aaa	-0.4907	-0.3659	0.422	62.6005	0.0419	-0.3927	12.7015	102.31	68.7469	59.776	99.9348	68.0364	2.7966	129.757	57.5855	68.9439	129.374	59.8755	-7.7452	163.585	34.8873	83.5657	159.102	34.4292	-35.1836	167.442	-17.3585	111.772	158.177	-18.7514	42.3898	232.352	75.7046	-16.7373	224.414	50.6841	97.6425	218.152	49.3392	-35.3122	253.467	26.0148	120.78	244.395	23.2105	-32.2822
V_00E1303_D_aaa_A_2_5	wild	Vienna	aaa	-0.2215	0.1565	0.2013	46.2728	-0.0895	0.1711	5.3183	69.2134	48.4845	40.5364	70.3101	48.581	0.3962	92.056	50.3387	45.5548	91.0214	48.5498	-18.9123	120.871	32.9177	60.648	122.731	33.2313	-42.0681	114.545	-8.7336	84.0894	116.22	-11.1949	20.5052	184.546	59.9577	-26.6285	164.345	43.3326	67.4527	166.233	43.0593	-45.0453	186.572	25.5299	83.5933	188.718	26.5581	-35.9698
V_000E371_D_aaa_A_3_6	wild	Vienna	aaa	-0.3902	-0.1149	0.509	53.5228	-0.0132	-0.3351	5.862	101.495	59.2066	52.6098	100.141	57.4599	0.9847	111.424	53.8536	59.0068	112.628	51.8262	-9.1475	141.487	31.1512	65.2952	144.791	31.0865	-45.0614	149.446	-6.1967	96.5641	148.737	-18.5549	28.6968	215.556	63.8075	-14.8752	194.143	48.5101	73.0132	194.576	44.8654	-40.6725	230.115	27.8713	95.5281	229.886	25.3333	-33.1159
V_000E372_D_aaa_A_3_6	wild	Vienna	aaa	0.2263	-0.2267	-0.5737	45.8638	-0.0037	-0.2871	-0.5112	84.9238	49.3005	34.7777	86.3311	50.9188	-5.5803	105.406	50.2567	37.6728	112.757	51.1474	-20.9376	146.406	33.9599	48.5415	149.583	36.9179	-52.5293	145.98	-8.6172	83.2864	156.34	-5.8929	8.4761	208.481	67.8548	-36.1996	187.906	45.8935	58.3574	189.597	47.4479	-61.2482	213.015	24.094	78.3661	221.631	28.8783	-55.137
V_000A170_D_aaa_A_3_6	wild	Vienna	aaa	-1.0504	0.2161	1.5523	62.1653	0.28	0.3975	4.7509	119.055	74.3931	53.9354	121.628	74.6342	-0.5049	136.382	69.5676	59.9014	137.01	67.2103	-11.1337	179.682	40.6416	75.0622	181.853	40.4969	-48.484	179.55	-5.2601	112.389	175.577	-3.2109	31.6847	267.529	73.9585	-23.438	236.382	52.304	85.5192	238.292	54.8401	-51.8744	278.24	23.648	121.236	274.729	23.1752	-37.8916
V_0001308_D_aaa_A_3_6	wild	Vienna	aaa	0.0321	0.1242	-0.0165	55.5713	-1.5971	-0.8827	15.7097	87.4851	48.8245	55.0993	86.3391	47.1407	12.324	113.929	42.5759	62.1603	110.419	40.3709	7.4482	139.429	28.2351	71.0713	136.61	22.4887	-27.3715	135.442	-17.5741	100.503	129.327	-23.0198	45.1541	204.936	50.3871	1.0497	188.331	36.0734	82.3521	179.377	32.6605	-15.5734	206.183	14.5269	102.967	199.511	9.3638	-2.4003
V_0002555_D_aaa_A_3_6	wild	Vienna	aaa	-0.1259	-0.331	-0.3095	52.8098	-0.0635	1.1058	5.0694	85.7195	55.1253	42.3482	85.3622	56.6769	0.1619	113.201	50.5	46.788	106.958	49.9081	-7.0651	143.759	26.3267	51.989	147.05	29.1543	-38.559	150.459	-12.4984	84.5716	154.938	-5.7467	18.8398	220.947	60.0625	-16.9902	183.6	39.8331	63.2089	195.717	43.8875	-43.0663	216.387	19.0245	82.2737	218.871	20.199	-32.4683
V_0007795_D_aaa_A_4_6	wild	Vienna	aaa	0.0941	0.0194	-0.0248	59.5148	0.0331	0.0162	7.4945	94.3413	61.0817	50.4454	93.7668	63.2639	0.3912	120.205	56.9932	56.4985	122.942	62.8398	-9.5402	141.796	34.7395	71.1213	141.22	35.6928	-39.4007	158.507	-18.3831	105.759	161.349	-11.003	30.7027	208.643	64.7495	-14.8536	199.982	48.2038	77.5374	198.676	52.5597	-40.9426	231.574	17.7641	105.213	230.38	24.1628	-26.6692
V_0005566_D_aaa_A_3_6	wild	Vienna	aaa	1.0517	1.206	-0.2629	64.3897	-0.0239	0.5269	-6.185	96.2732	75.8342	41.2321	102.768	80.5425	-16.5289	127.655	73.0829	45.2426	130.899	74.0511	-32.1518	165.774	42.6807	55.3971	175.15	48.026	-61.538	164.449	-12.3677	91.5231	177.504	-6.3751	2.0041	244.592	84.0964	-57.4308	230.784	44.071	65.4253	244.919	54.4683	-79.764	261.805	17.8425	85.1918	276.893	32.396	-78.4559
V_0005567_D_aaa_A_3_6	wild	Vienna	aaa	0.7427	-0.1675	-0.4756	61.7344	-0.1301	0.0053	9.0242	100.55	78.5045	55.027	98.4089	78.8231	3.8365	130.446	69.6555	63.4341	127.745	70.8177	-9.5754	158.78	38.1339	79.4382	158.708	41.6792	-35.8335	173.031	-12.2556	108.477	164.905	-10.4303	36.4693	239.307	79.844	-17.4335	236.239	48.8112	92.0792	232.407	53.6657	-42.092	263.098	18.5844	118.069	254.662	25.4218	-30.0598
V_0007222_D_aaa_A_3_6	wild	Vienna	aaa	-0.0286	-0.0687	0.0121	69.3936	-0.0244	-0.0624	22.2717	109.43	71.2297	69.8577	102.115	68.7811	18.5621	141.781	60.9954	82.2514	135.242	64.0374	9.5501	177.854	32.1482	99.0381	167.811	33.4977	-30.86	195.78	-11.958	132.471	160.92	-16.3315	63.1801	235.807	79.1541	11.4632	241.737	53.9428	119.656	227.916	50.1197	-10.6149	273.584	27.1746	142.074	250.514	32.645	3.0632
V_0006027_D_aaa_A_3_6	wild	Vienna	aaa	-0.1534	-0.021	-0.0467	49.3299	-0.2219	-0.0203	4.8788	76.1171	46.6039	42.3082	77.9188	47.4556	-0.9014	85.248	45.2092	48.6542	81.233	43.816	-9.9039	126.434	26.5343	57.9631	123.764	28.4384	-37.1575	126.156	-7.9557	86.633	126.582	-8.2334	23.8143	195.446	57.1693	-21.7405	169.696	37.0092	69.3596	167.804	38.6465	-39.1228	194.532	21.8786	86.9421	194.098	27.2124	-29.7713
V_0003273_D_aaa_A_2_5	wild	Vienna	aaa	1.2742	1.0802	-1.2656	49.9861	0.1113	-0.0974	10.3346	94.3629	56.3392	48.2188	90.8609	55.048	6.1376	116.51	52.7891	56.2384	113.488	53.2466	-6.6713	141.008	32.3271	70.0399	134.554	31.6501	-34.459	149.942	-4.7628	102.503	144.804	-6.6505	37.0989	207.349	61.0288	-10.3418	191.961	42.9332	77.0336	188.031	45.8587	-30.2148	220.254	27.8232	100.2	213.58	27.6425	-18.9952
V_0007487_D_aaa_A_3_6	wild	Vienna	aaa	0.1499	-0.0519	-0.1853	45.4283	0.0021	-0.5857	1.8926	76.5773	51.3865	38.4267	76.7169	51.046	-2.3879	99.2988	52.1157	41.5682	97.9496	51.6487	-16.6512	125.335	26.6088	54.8226	128.834	26.3461	-49.527	132.77	-8.5255	83.5596	135.697	-11.5982	16.9464	190.403	65.2668	-28.128	172.393	46.1321	63.3974	171.252	43.6264	-46.5807	193.713	27.2575	79.6727	195.566	27.931	-40.3262
V_0007479_D_aaa_A_3_6	wild	Vienna	aaa	0.3894	0.213	-0.1646	43.9625	0.1505	0.2547	1.56	74.1659	41.0065	37.1323	73.9908	41.908	-2.0779	90.2636	40.9754	40.2124	91.6804	42.4558	-14.6377	113.856	19.6247	52.896	114.388	18.8946	-40.5384	120.924	-16.6471	78.9731	125.93	-16.2488	16.9869	182.063	47.0484	-25.6512	155.984	30.1492	60.7949	160.002	32.3117	-41.9081	178.803	13.822	76.7067	183.176	15.29	-36.2228
V_0005563_D_aaa_A_3_6	wild	Vienna	aaa	-0.3679	-0.3298	0.2266	54.0966	-0.1136	0.1537	7.5914	115.559	70.1316	48.7999	114.551	68.8224	-0.4658	142.512	64.7455	59.1581	147.192	63.6166	-17.6883	176.184	39.8346	75.4649	175.611	39.8535	-48.9577	184.22	-12.3681	109.456	181.471	-13.064	31.6842	261.895	84.775	-25.082	237.176	60.3388	86.9388	239.062	59.1653	-41.7709	280.059	38.3756	106.854	276.138	34.4021	-36.2111
V_0005568_D_aaa_A_3_6	wild	Vienna	aaa	-0.87	-0.2753	0.8021	52.303	0.1495	-0.9129	1.773	101.37	56.7867	45.9323	102.922	59.1463	-3.9955	126.227	58.1873	52.9338	121.925	57.8817	-21.0572	158.002	33.8617	69.6255	156.525	36.4963	-51.0208	169.648	-11.0426	94.2629	161.11	-12.732	24.1404	240.413	68.2324	-24.43	211.674	49.217	81.9538	217.346	44.5676	-51.3646	241.994	23.9736	102.069	242.115	19.8378	-42.3514
V_0021028_D_aaa_A_3_6	wild	Vienna	aaa	-0.3704	-0.1184	0.3186	61.1813	0.7301	-1.4736	7.2775	98.1914	59.3316	53.135	99.3689	61.5332	0.4841	126.367	58.3888	59.3536	120.865	55.3599	-12.3733	155.427	40.6054	75.1217	152.891	38.1875	-48.5769	163.845	-6.5574	108.042	163.149	-9.8216	32.0611	247.849	72.8557	-20.7245	212.727	52.9462	81.2888	214.208	54.9171	-51.1875	247.098	27.8007	114.514	245.294	24.8093	-33.6229
V_0040888_D_aaa_A_3_6	wild	Vienna	aaa	0.4744	0.0341	-0.2804	50.2138	-0.0562	-0.2519	7.4059	92.4389	47.6887	46.4361	91.1898	48.1966	2.194	109.9	45.3218	50.9865	111.706	48.5361	-13.5063	135.744	24.5538	68.8519	131.095	24.6953	-41.5709	151.072	-6.1219	93.548	149.52	-9.0181	28.0592	201.595	58.0523	-17.3951	184.383	42.6486	72.8097	185.154	41.872	-42.4511	214.472	17.8955	94.691	212.283	20.8178	-27.574
B_0001388_H_ice_P_3_6	domestic	Berlin	ice	0.6339	0.0079	-1.0101	64.8468	0.2224	1.8968	10.5229	117.023	53.6122	57.8371	116.2	53.0127	6.9202	144.095	49.3292	64.3668	142.386	47.3124	-6.5921	179.577	25.5628	78.5389	176.2	26.6755	-37.2267	175.732	-22.0876	108.577	171.865	-25.4785	38.4654	248.665	59.792	-13.866	233.038	34.923	89.4068	226.641	32.1825	-40.7729	262.326	1.7511	115.873	256.546	1.2409	-29.6506
B_0001389_H_ice_P_3_6	domestic	Berlin	ice	0.4394	0.2573	-0.1852	67.5665	0.0959	0.7866	11.3637	105.918	56.5924	55.368	107.425	57.2754	5.0129	127.659	53.8949	59.2896	128.818	52.9631	-8.0068	157.653	31.7514	70.0441	160.864	31.5721	-40.4671	159.371	-13.3027	104.155	162.361	-13.6838	29.0736	232.998	64.302	-19.4239	217.841	44.1921	78.0028	217.216	42.7632	-44.6447	238.182	14.3228	103.783	241.105	13.4944	-34.3278
B_0001393_H_ice_P_3_6	domestic	Berlin	ice	0.0935	-0.0554	-0.1289	58.507	0.3223	-0.2618	6.4484	112.819	48.4418	51.116	111.416	48.3438	1.0999	138.105	44.4904	56.4046	136.626	44.2233	-11.5132	165.793	21.6639	72.6375	166.704	23.5287	-42.7332	170.646	-25.4714	104.978	174.662	-25.007	29.2185	235.491	54.3489	-19.18	220.284	31.3315	80.7519	222.323	32.6292	-45.8815	248.141	2.987	106.79	249.028	5.6124	-34.9992
B_0001394_H_ice_P_3_6	domestic	Berlin	ice	0.7313	-0.2141	-0.6288	64.8945	-0.1105	0.1829	8.5464	105.198	46.8067	58.6228	106.561	46.1565	1.5178	135.469	42.954	62.8314	135.815	41.6689	-10.993	162.192	19.3108	74.9758	158.199	16.5728	-45.4989	159.579	-26.125	107.921	161.47	-31.6074	30.9812	241.267	49.8081	-28.3163	228.475	26.8618	85.0539	234.746	30.0042	-48.97	245.438	3.3677	106.961	246.701	1.9132	-40.9759
B_0001387_H_ice_P_3_6	domestic	Berlin	ice	-0.8792	-0.4413	0.022	57.6137	0.013	0.3178	-2.4431	116.858	42.1589	38.4067	119.563	44.1298	-10.4729	143.868	38.183	41.3147	150.397	41.0697	-24.9271	165.275	15.3175	53.0283	173.019	19.9831	-55.5618	173.301	-28.179	87.0321	183.154	-23.4157	9.0001	246.976	44.0517	-37.9013	226.459	25.1168	57.5188	234.316	28.4904	-61.9129	243.061	-5.6745	82.7902	253.618	-2.3704	-53.1628
B_0001382_H_ice_P_3_6	domestic	Berlin	ice	-0.4521	0.0681	0.1134	65.3372	-0.1485	-0.0013	9.8963	109.83	59.8164	54.6115	109.956	59.1099	4.2728	145.912	57.4087	58.4771	145.269	57.1075	-12.6046	171.115	30.5384	72.9973	171.276	31.3109	-42.4167	167.302	-17.6548	103.494	166.781	-21.1843	31.4276	243.211	66.4509	-23.6778	223.072	41.5976	81.8976	221.846	43.8704	-47.5826	242.411	9.9076	105.553	243.066	12.6653	-41.0754
B_0001392_H_ice_P_3_6	domestic	Berlin	ice	-0.9189	-0.1447	-0.0054	61.4292	-0.208	0.3579	6.9409	117.531	49.1927	57.3808	114.664	49.3308	2.2222	138.299	44.3943	61.271	138.286	43.6558	-9.3549	166.072	16.6224	72.4583	166.787	15.7261	-42.7027	173.516	-29.9792	103.878	170.38	-31.0845	32.6026	247.918	49.0918	-18.306	235.307	32.0845	86.2348	233.078	30.776	-44.0815	255.9	2.6812	112.448	250.705	1.3192	-39.1315
B_0001381_H_ice_P_3_6	domestic	Berlin	ice	0.4368	-0.7055	-1.3769	55.8488	0.3691	-0.2713	0.5773	109.828	57.8688	46.9148	107.29	56.5953	-5.5113	140.691	50.7815	51.5053	140.794	53.1192	-18.0402	165.778	29.8902	61.0862	166.205	28.7458	-50.1245	173.85	-21.6808	94.2346	179.017	-22.5951	20.9645	239.669	64.051	-33.0504	227.073	40.9005	72.7546	229.494	42.8602	-54.7693	248.159	13.7408	94.6935	251.623	16.1147	-46.5005
B_0001390_H_ice_P_3_6	domestic	Berlin	ice	0.3995	0.0979	-0.2823	62.7629	0.1137	-0.011	7.313	116.193	54.0083	50.1365	115.578	54.3727	-0.1961	143.965	46.737	58.364	143.965	47.2795	-14.2621	172.151	27.6153	69.2502	170.315	31.8332	-43.986	175.009	-17.2342	100.377	175.77	-13.3912	26.6084	250.532	61.5764	-22.5176	230.824	38.1021	74.6307	226.75	38.6712	-50.1686	256.497	6.8018	100.043	254.352	16.5611	-42.9636
B_0001383_H_ice_P_3_6	domestic	Berlin	ice	-0.5309	-0.5677	-0.3617	62.0897	0.119	-0.1151	6.1598	108.883	41.8342	50.787	107.819	43.3179	0.276	128.037	37.3224	56.3163	125.727	39.5727	-11.2047	162.936	12.9968	68.5204	170.499	19.3871	-44.6611	166.302	-34.3929	104.061	165.791	-29.9469	27.5223	226.125	49.3046	-19.5218	218.388	28.1373	74.7479	218.51	30.7759	-42.8388	238.621	-3.4588	100.214	238.54	1.3228	-32.5368
B_0001328_H_ice_P_3_6	domestic	Berlin	ice	0.5208	0.1546	-0.3738	60.4594	-0.3477	0.4455	6.3064	98.6218	46.0807	50.0046	99.8876	47.7567	-0.3368	121.427	42.1949	56.7846	120.473	42.9853	-10.6817	148.266	24.2868	66.809	148.507	27.793	-47.8034	159.515	-22.2029	104.455	161.663	-15.4535	27.8893	214.06	55.833	-23.0242	198.41	30.7782	73.8117	195.554	34.7164	-44.851	225.839	6.4854	97.8572	223.59	14.4977	-34.5685
B_0001339_H_ice_P_3_6	domestic	Berlin	ice	-0.8201	-0.023	0.1236	64.1472	-0.0963	0.4007	9.5372	114.312	56.0118	53.2264	114.05	55.5363	2.643	141.966	49.985	58.2439	140.188	48.8739	-8.3067	166.613	28.0892	66.9768	168.016	27.3301	-44.1847	173.412	-13.4292	103.332	174.404	-16.6861	31.1144	239.134	64.5406	-24.3976	227.044	38.6914	79.9403	221.455	39.1034	-45.0691	247.42	14.7212	103.797	247.604	14.7465	-32.3227
B_0001340_H_ice_P_3_6	domestic	Berlin	ice	-0.3387	-0.1359	0.372	62.138	-0.3539	0.2832	5.0514	105.294	45.096	46.4517	105.886	47.3447	-4.0449	135.42	37.6637	54.1689	136.494	40.1458	-14.4437	153.044	17.4355	67.1185	152.234	17.3575	-45.4622	157.676	-27.818	99.8958	159.414	-21.5676	25.0769	216.316	51.1533	-21.7496	205.335	27.4656	69.9164	205.591	33.4585	-50.0937	231.109	-5.1841	98.9887	231.398	4.2528	-39.2144
B_0000827_H_hol_W_3_6	domestic	Berlin	hol	0.3788	0.53	-0.4455	71.1482	-0.2295	0.0264	10.5701	135.877	62.0899	61.4042	136.424	60.4721	5.8909	163.48	54.711	63.7689	163.206	55.0345	-8.3901	186.111	25.7586	75.4126	188.097	23.8949	-48.7617	203.609	-21.2486	112.578	204.187	-23.7273	32.7445	284.31	65.3641	-26.3544	275.562	41.9499	90.604	276.225	42.2716	-53.6028	299.383	12.627	118.413	300.768	8.0312	-46.937
B_0003362_H_trk_W_3_6	domestic	Berlin	trk	-0.3454	-0.1395	0.0557	66.0003	-0.3807	0.7987	4.2886	147.239	65.1304	54.9078	147.195	66.7401	0.035	176.933	54.8711	59.4013	179.636	57.1824	-13.6507	203.064	26.2108	71.8451	204.254	27.4628	-53.5373	204.168	-19.8419	109.585	201.117	-26.1595	30.9488	295.103	69.6478	-25.4751	279.671	48.8258	82.5061	276.329	47.4246	-53.0483	299.181	19.4035	114.006	297.96	17.4854	-49.8503
B_0003360_H_trk_W_3_6	domestic	Berlin	trk	0.5995	0.7036	0.5126	53.0731	0.0228	-0.1583	5.5612	120.782	57.5378	47.2922	121.73	55.758	-0.337	152.227	53.5335	53.4262	152.331	49.02	-11.0361	173.803	29.2142	62.9136	175.242	24.9978	-47.3816	181.758	-19.8473	97.406	178.176	-25.798	25.6751	265.977	61.3966	-25.3852	244.591	39.3289	76.9475	246.189	35.9036	-46.708	268.329	8.9048	98.5328	267.063	3.1556	-39.5092
B_0001443_H_grb_W_3_6	domestic	Berlin	grb	-0.8472	0.0025	0.1713	66.8597	0.1057	1.0192	7.2904	145.031	59.5597	55.503	145.449	59.2985	1.8487	177.116	59.0144	58.9583	179.412	56.8771	-17.6401	201.877	25.2283	74.6313	205.07	24.9262	-52.9748	203.47	-26.4647	112.283	210.074	-24.3461	25.9837	294.522	72.9655	-29.2178	267.053	46.1704	83.7252	268.322	46.5451	-61.8637	304.135	21.2987	111.952	307.69	21.7341	-57.5645
B_0003357_H_trk_W_3_6	domestic	Berlin	trk	-0.0911	-0.0718	-0.0207	68.2693	0.2693	0.2388	2.2824	148.834	70.0226	59.0631	152.937	69.4476	-4.0133	183.516	66.577	62.0126	184.826	62.4334	-23.1384	213.47	30.7881	73.907	218.735	32.4558	-64.4853	216.583	-15.5184	110.746	223.101	-24.0951	24.3251	298.982	81.3019	-36.6271	284.802	56.5798	82.62	288.863	50.958	-64.7453	311.291	24.9098	106.421	317.45	22.986	-60.4653
B_0002016_H_thb_F_3_6	domestic	Berlin	thb	-0.3219	0.2228	0.5013	62.533	0.1232	0.6158	9.3926	149.331	56.2186	58.2749	148.685	56.9384	3.3773	178.831	51.5014	62.8146	174.352	55.9866	-14.3018	214.886	24.9005	78.8568	216.822	25.3736	-54.4949	225.643	-21.7201	117.8	220.957	-23.1389	32.6649	286.767	65.0233	-23.4486	269.716	42.0328	89.0578	277.519	43.9053	-54.9403	311.341	9.6503	116.652	310.477	15.6504	-47.4311
B_0001437_H_grb_W_3_6	domestic	Berlin	grb	-1.2228	-0.4651	0.6111	68.2028	-0.0145	-0.0508	11.0313	134.577	48.6492	58.5357	133.511	49.5176	4.1065	157.136	40.4308	65.0171	155.953	41.5579	-9.181	184.281	13.5796	78.7077	186.22	16.0613	-50.5193	189.849	-36.051	116.43	186.848	-36.3527	33.044	269.776	51.2389	-19.4988	250.129	27.4856	88.633	247.256	28.4555	-47.0666	282.539	3.2898	113.441	280.88	6.4216	-36.9303
B_0003371_H_thb_F_3_6	domestic	Berlin	thb	0.2779	-0.0666	-0.1979	66.3422	1.2532	-3.0314	12.4084	147.073	66.551	60.2798	144.499	63.3101	9.1066	187.278	63.4729	62.7465	187.872	60.2996	-2.0087	201.734	37.3598	72.879	202.049	32.761	-46.037	209.51	-5.0133	109.377	210.009	-16.0462	38.1124	293.955	84.7791	-14.4367	277.607	59.4861	86.9156	280.921	53.0195	-49.4279	310.424	32.3246	116.295	311.631	19.3686	-41.0876
V_0000E78_H_arb_F_3_6	domestic	Vienna	arb	-0.0616	-0.056	0.4008	65.2796	0.5891	-0.4404	7.8665	137.033	62.3449	51.7947	139.595	61.7042	2.1131	164.215	53.1906	57.6893	164.961	55.0801	-12.9774	189.532	29.694	73.9186	191.896	29.9408	-47.4105	198.13	-13.4889	109.756	193.895	-14.2909	32.5166	270.724	64.2204	-19.9728	252.401	45.2607	84.4837	258.19	43.2786	-50.5704	275.778	15.9044	113.606	277.819	12.5119	-35.6941
V_0000E77_H_arb_F_3_6	domestic	Vienna	arb	0.372	0.0678	0.1927	61.5454	-0.1395	0.5	9.7708	133.973	56.5181	55.8919	132.347	59.8402	7.1855	165.352	50.096	60.3826	159.256	55.7473	-5.5499	184.788	26.1437	75.0963	181.684	30.0263	-43.1614	196.529	-25.8298	117.66	191.768	-22.2732	36.1227	261.083	69.5579	-16.2011	250.367	40.1765	92.5284	249.574	44.6421	-42.1082	280.277	14.4645	123.566	276.261	14.9911	-41.9944
V_0000E95_H_hun_W_3_6	domestic	Vienna	hun	-0.6801	-0.1405	0.118	58.9138	-0.028	0.206	-2.1258	122.048	58.0499	38.8172	122.88	60.5941	-7.8455	151.676	53.7713	40.6615	151.502	55.7167	-23.9229	182.398	28.6439	52.581	185.953	29.857	-64.6315	188.572	-16.1982	96.2297	199.049	-14.0605	6.1451	270.219	70.586	-40.2057	238.046	44.7146	57.7454	245.594	48.4757	-66.1836	274.062	18.1519	84.1642	281.486	24.0381	-63.8654
V_000E660_H_huz_W_3_6	domestic	Vienna	huz	0.0194	-0.0381	-0.1306	65.9009	0.3157	1.3726	4.4399	136.514	67.6727	54.2796	135.264	67.8105	-3.6613	166.661	62.2012	58.0672	167.531	62.478	-17.8669	193.127	31.4291	71.4661	193.227	33.3189	-56.5881	201.87	-16.6352	108.567	206.191	-17.3715	24.0417	267.987	77.4648	-30.5314	254.339	45.6496	79.2671	257.965	49.645	-58.0212	283.127	19.8583	105.568	291.385	17.9118	-52.1933
V_000E658_H_huz_W_3_6	domestic	Vienna	huz	-0.0126	0.2065	-0.4916	62.0614	0.5355	-0.6126	5.5027	139.401	66.9566	54.2403	139.827	65.8443	1.4089	157.373	67.3704	57.6682	156.874	65.7359	-14.9963	199.168	40.1284	70.794	199.04	34.7204	-53.9551	212.91	-8.7898	107.281	212.305	-15.163	27.4939	289.675	80.5212	-22.8626	264.15	56.2854	80.4604	268.223	49.8748	-57.0217	307.793	22.2344	100.896	299.634	22.166	-48.4274
V_000E659_H_huz_W_3_6	domestic	Vienna	huz	-0.1796	-0.2486	-0.2542	62.4105	-0.0035	0.2682	6.1653	133.921	72.8712	47.9807	134.382	73.8299	1.2251	165.8	67.3811	51.9419	159.74	68.8815	-12.2514	196.466	34.8832	66.6332	195.389	39.6956	-47.8099	207.696	-8.2374	103.07	203.743	-4.3224	25.3718	283.887	78.9086	-23.1821	257.621	54.1812	74.079	253.594	58.2928	-47.9087	287.99	26.7115	102.385	286.668	30.2163	-43.7919
V_00E1294_H_lpz_F_3_6	domestic	Vienna	lpz	-0.8275	-0.3648	1.0667	62.6409	0.6398	-0.0529	8.0893	129.859	60.1338	52.7222	129.393	60.3176	2.5505	155.786	55.6609	56.3049	156.007	57.9011	-16.8067	190.561	33.3592	77.6508	190.538	32.2592	-51.5453	197.399	-10.8651	110.552	196.467	-10.6476	29.2898	283.257	76.9638	-25.381	263.895	45.5089	86.3893	268.498	49.4768	-56.5403	290.131	19.7859	113.756	292.44	26.1811	-46.1889
V_000E341_H_kdr_W_3_6	domestic	Vienna	kdr	-0.6083	0.493	1.5956	73.4393	0.2105	0.6962	-1.9099	171.287	91.8691	58.3021	174.55	92.5857	-6.5352	200.799	84.565	56.3396	206.863	83.634	-26.7021	234.538	56.9223	73.6633	239.19	56.6901	-66.2207	238.384	4.1857	114.248	242.386	4.5408	14.019	348.849	108.885	-45.0619	318.166	70.3899	86.4172	322.751	72.4595	-76.5197	347.185	38.7097	115.063	355.126	42.1862	-76.8529
V_00E1027_H_kdr_W_4_6	domestic	Vienna	kdr	-0.1289	-0.6749	0.1783	71.5541	0.0456	0.9471	-4.9724	168.174	80.041	46.7576	169.167	87.7737	-11.4891	184.294	75.8371	51.9297	189.656	84.9532	-15.386	232.723	47.1461	65.9385	232.224	50.5494	-63.1259	240.191	-12.0633	116.2	233.552	-5.6769	19.0395	330.305	104.529	-36.439	314.702	55.4584	82.006	309.989	66.3365	-69.9717	345.362	19.7631	121.795	346.807	34.3438	-65.1815
V_000E661_H_kdr_W_3_6	domestic	Vienna	kdr	0.3353	-0.8622	0.2539	76.449	-0.0924	0.6775	6.8468	166.509	85.3597	61.424	172.819	87.4414	-1.8707	202.087	77.1212	65.617	204.1	77.4552	-16.3032	223.024	48.9556	78.8197	228.083	48.1914	-57.8484	225.335	-4.4442	121.195	231.224	-6.8492	28.1023	342.29	94.3326	-26.2385	308.551	64.1819	86.373	308.624	63.7981	-60.3429	335.869	30.3533	119.486	343.149	29.0821	-51.9623
V_000E358_H_kdr_W_3_6	domestic	Vienna	kdr	-0.3293	-0.5461	-0.4618	70.8669	-0.4695	0.3117	5.0155	152.306	83.8069	61.0635	153.659	84.5127	1.0049	183.265	76.0899	62.4343	186.546	76.5892	-16.7568	204.907	40.7815	74.2773	206.882	40.5196	-60.5995	215.356	-7.9686	113.662	216.97	-8.257	23.1236	306.995	97.176	-38.065	280.28	57.1905	87.4194	288.275	58.0372	-67.2811	318.065	21.8041	111.361	326.439	22.9117	-59.8248
V_000E342_H_kdr_W_3_6	domestic	Vienna	kdr	-0.1128	-0.0482	-0.1804	70.2353	0.0185	-0.8957	10.2435	147.074	76.1747	65.8116	145.726	72.8114	5.0782	167.524	71.5	69.1148	168.839	69.3336	-12.8098	198.13	38.7637	84.1329	196.947	31.522	-58.7575	211.948	-11.216	122.989	209.019	-22.3322	37.0895	312.935	78.7865	-19.0814	271.157	55.5734	97.8796	277.304	47.3777	-54.422	312.678	26.095	125.252	314.165	14.7791	-42.277
V_000E950_H_piz_C_3_6	domestic	Vienna	piz	-0.5306	-0.2122	0.4433	71.4597	0.0269	-0.0555	-5.8585	146.702	81.5562	51.8744	149.007	88.3966	-11.354	170.943	79.3399	54.7502	167.934	87.5645	-20.3397	204.18	44.5058	69.7293	202.631	54.6181	-57.0029	217.005	-13.8608	115.924	218	2.1282	15.1646	295.275	99.1236	-32.1297	286.87	64.1638	71.2256	287.159	76.63	-63.7136	315.625	27.2344	107.617	317.622	49.2522	-56.1846
V_0000E71_H_piz_C_3_6	domestic	Vienna	piz	-0.6002	-0.3249	0.5158	70.278	0.1934	-0.7732	13.4617	140.733	62.2224	61.584	138.308	61.2965	9.2666	165.394	60.1621	67.5116	164.072	60.1991	-4.5626	198.014	32.1953	83.0193	198.583	30.0936	-45.028	206.618	-15.8889	127.549	200.127	-19.4525	42.4752	286.847	75.9223	-14.7302	275.637	53.1943	98.2308	267.559	53.3096	-40.8975	303.131	23.0183	131.414	297.304	18.5288	-31.9469
V_000E944_H_piz_C_3_6	domestic	Vienna	piz	-1.4015	-1.3252	0.5928	78.6419	-1.3228	0.5124	15.5087	151.043	88.9891	74.3444	150.061	87.0551	7.1081	195.836	80.7314	80.9348	189.989	79.3577	-3.9541	208.412	54.8678	90.3387	207.347	50.8367	-53.6805	226.577	-5.9589	134.036	221.558	-14.5263	43.3363	322.89	108.513	-25.224	324.324	75.8411	116.758	313.662	66.5952	-54.401	341.533	32.5118	139.743	335.406	33.0569	-43.5559
V_000E943_H_piz_C_3_6	domestic	Vienna	piz	0.7254	0.9692	-0.0615	77.5287	-0.4108	0.3672	12.4828	142.212	67.1179	68.9433	138.958	68.8315	5.0157	172.95	61.7459	78.5883	173.143	64.1578	-9.4584	213.496	34.8146	96.9854	210.733	36.3163	-45.8273	212.065	-28.1001	133.648	202.788	-24.4229	44.0871	316.319	83.7583	-19.3732	286.735	44.8217	107.896	282.736	53.0239	-43.8552	325.509	18.6909	137.176	319.308	29.2245	-33.5045
V_000E946_H_piz_C_3_6	domestic	Vienna	piz	-0.184	-0.2707	-0.1554	73.3584	-1.0397	-0.7842	9.467	157.617	75.6077	70.6407	156.312	75.4685	3.9736	193.096	65.69	75.5704	192.088	63.3003	-8.5646	222.104	38.223	87.0018	223.968	33.8923	-51.5024	238.088	-19.6413	124.879	235.687	-24.1712	40.6307	315.925	87.3087	-19.7537	302.232	60.678	100.837	295.58	53.085	-54.7643	344.674	23.7593	133.001	341.481	21.7334	-52.6107
V_00E1299_H_piz_C_3_6	domestic	Vienna	piz	-0.7126	-0.1416	0.5253	76.0609	-0.1069	-0.6607	2.6824	163.201	49.7912	66.6921	160.919	55.2011	-1.5516	185.838	44.5465	71.384	181.58	50.5196	-15.9066	215.727	6.0485	93.6679	209.658	18.6922	-54.3983	215.599	-50.4763	142.202	210.311	-31.5841	34.7996	324.663	74.8665	-25.8002	288.062	30.2767	102.293	283.932	43.6462	-53.3492	340.12	0.9394	139.968	331.556	18.8195	-50.5239
V_0000E68_H_piz_C_3_6	domestic	Vienna	piz	0.3891	0.7973	-0.3477	75.1046	0.1658	-0.5899	10.4914	141.362	71.7784	66.9869	141.196	72.042	5.9622	173.133	70.3597	71.8663	178.019	71.8291	-9.5174	203.662	36.8698	84.6995	201.75	39.1536	-48.8805	209.861	-20.3887	127.627	206.987	-16.8085	36.6045	305.386	85.8652	-18.2164	269.978	52.3255	95.1677	270.466	56.9178	-52.0681	312.911	18.0588	127.689	312.228	23.897	-39.9642
V_000E931_H_piz_C_3_6	domestic	Vienna	piz	-0.5621	-0.0888	1.0818	77.1987	0.0962	0.5366	5.2288	177.596	86.1882	68.7362	179.434	80.3731	-1.9852	210.025	79.9381	72.5007	216.247	73.2957	-20.774	233.43	41.749	80.8731	240.731	34.3486	-68.9012	238.991	-17.1909	121.082	247.828	-27.1829	27.3754	341.886	97.4144	-37.9094	318.852	63.7126	89.5524	328.675	58.0321	-70.7496	358.442	37.1702	121.246	370.475	25.6317	-72.1007
V_00E1295_H_piz_C_3_6	domestic	Vienna	piz	-0.0084	0.0711	-0.1819	77.8185	-0.0106	-0.6774	6.2098	160.251	88.289	70.319	159.262	89.2537	-0.6005	204.993	79.8903	73.8228	208.573	78.8705	-16.6912	222.183	45.9289	87.7533	221.059	44.7981	-57.7265	230.402	-10.1426	130.134	229.294	-5.2475	34.7459	345.349	97.6788	-30.082	308.807	68.0481	103.629	313.888	70.0159	-60.8012	337.909	34.7747	134.294	341.211	36.309	-64.3658
V_000E969_H_blg_C_3_6	domestic	Vienna	blg	-0.4929	-0.7846	0.0764	73.0712	0.0298	0.2509	4.6993	156.535	65.3524	59.9357	155.939	69.0637	-1.6409	188.799	58.0429	68.1089	188.629	63.921	-16.5085	211.981	16.2759	87.4673	215.3	28.3906	-56.3292	220.059	-35.9576	136.554	220.011	-19.1317	29.7179	314.006	83.3033	-31.7927	291.47	42.4561	98.6772	293.697	55.611	-57.7249	329.483	6.2505	131.342	326.529	24.1952	-57.4913
V_000E971_H_blg_C_3_6	domestic	Vienna	blg	0.3503	0.0718	-0.1526	73.3377	-0.1371	0.0525	2.836	135.575	66.8077	58.3327	137.149	71.1472	-4.4387	157.75	62.3237	64.5981	160.631	66.4107	-20.1634	201.292	29.7613	81.2243	202.766	32.8877	-56.6124	212.725	-29.7662	121.517	212.917	-23.3538	27.4963	292.102	78.7896	-38.1303	275.642	52	92.9169	278.263	59.9669	-67.1626	313.201	14.6774	124.245	315.762	27.449	-59.2532
V_000E968_H_blg_C_3_6	domestic	Vienna	blg	-0.0581	-0.0579	-0.0381	75.0773	-0.1623	0.3109	0.9839	166.44	67.1546	57.289	170.249	66.1742	-7.0493	187.477	58.5284	62.869	191.935	55.7799	-20.9724	210.339	25.3322	73.3312	214.435	20.5672	-72.2618	212.952	-24.4546	119.074	220.85	-32.9722	22.7074	313.93	73.9995	-40.9529	290.009	40.2287	79.7962	289.008	38.2805	-77.2277	320.901	8.1365	113.404	334.496	-1.9285	-70.2848
V_00E1291_H_ano_W_3_6	domestic	Vienna	ano	0.3165	-0.0294	-0.9376	71.9283	-0.0171	-0.2216	9.7486	162.089	67.2816	64.2466	159.547	70.8214	3.2616	189.036	60.5161	72.8459	188.962	62.4064	-9.0257	207.513	34.107	88.7925	209.487	31.7863	-57.9098	231.517	-18.2301	135.593	227.61	-18.6639	39.9425	316.538	76.2517	-27.6616	298.626	47.3151	105.909	297.752	48.3905	-56.7936	331.224	16.9123	138.662	328.28	17.2889	-53.896
V_00E1205_H_ano_W_3_6	domestic	Vienna	ano	0.5593	-0.0316	-0.9988	76.6689	-0.2849	0.9852	10.5815	148.445	77.37	68.9336	144.556	80.3682	8.6373	184.664	72.5607	75.8829	180.673	75.0484	-3.5894	215.702	37.2091	96.7876	213.723	42.5327	-35.992	229.23	-22.4799	133.17	218.3	-18.464	46.2373	304.176	98.3947	-13.416	294.922	55.4724	116.04	287.357	63.0933	-38.1662	338.983	23.1504	147.685	328.889	31.4599	-39.109
V_0000E87_H_thb_F_3_6	domestic	Vienna	thb	-0.5247	-0.7073	1.7428	72.748	0.0146	0.5729	8.3442	149.28	66.4232	65.349	147.605	68.4339	7.1129	182.909	68.6972	67.1694	179.752	72.0087	-6.6732	212.285	35.6406	85.9896	213.79	37.0812	-46.6103	232.275	-18.7824	128.072	226.149	-17.3905	42.1834	291.795	73.5415	-26.0866	283.665	43.7253	111.391	278.186	45.9547	-52.3304	321.982	15.1438	138.09	314.473	19.007	-35.8535
V_0000E85_H_arb_F_3_6	domestic	Vienna	arb	0.1245	-0.0804	0	68.4084	0.1301	-0.3327	9.5478	139.465	68.9688	63.5793	139.62	69.1958	3.4787	170.831	62.5415	68.2031	165.854	66.228	-6.7211	193.754	38.9663	81.3318	192.294	36.7116	-51.1903	213.281	-12.1248	119.195	207.199	-18.5637	37.7262	286.334	85.2568	-23.854	280.516	59.744	98.063	277.613	57.4169	-50.5513	309.854	25.8245	124.544	306.849	25.192	-44.2884
V_0000E86_H_suf_C_3_6	domestic	Vienna	suf	0.2906	0.13	-0.2738	63.5802	0.2183	0.118	17.6692	133.473	72.0595	65.7837	128.569	70.8916	13.9617	161.478	70.629	73.8565	155.656	68.697	0.6754	195.089	41.6721	88.9393	186.96	40.1313	-34.9885	201.627	0.3807	126.624	190.757	-5.1701	51.9446	269.954	85.9967	-5.4843	255.151	55.599	105.492	246.779	53.521	-24.8975	289.429	33.4092	128.163	277.128	29.7551	-12.3311
V_000E368_H_ses_W_3_6	domestic	Vienna	ses	-0.5753	-0.1586	0.2705	63.6045	0.4082	0.2275	8.7586	119.413	53.7994	53.7079	119.626	51.7831	1.7008	142.632	45.852	57.9393	141.671	43.8155	-11.8267	171.266	22.7337	69.9384	172.719	15.8013	-54.3545	189.267	-22.5634	104.505	187.779	-27.1638	30.2708	254.583	57.5439	-21.4172	241.104	40.0569	78.615	241.009	35.1126	-50.219	263.861	14.3645	103.28	268.511	6.6545	-41.5741
V_0000E94_H_hun_W_3_6	domestic	Vienna	hun	-0.2289	0.0231	0.1981	64.583	-0.1175	0.3752	0.5594	125.177	74.7441	55.4073	126.684	76.9064	-7.6709	158.905	71.3984	60.6915	160.209	70.079	-23.081	199.908	49.6991	76.3633	199.813	44.9579	-58.4314	195.71	-8.9012	109.174	195.441	-7.9216	24.3925	290.888	88.9087	-31.133	252.769	58.7351	81.1227	254.859	59.4403	-66.3418	302.06	33.1184	110.381	305.088	36.8519	-55.6268
V_0000E93_H_hun_W_3_6	domestic	Vienna	hun	-0.3464	-0.1922	0.1774	63.7696	-0.0183	0.1732	7.9215	128.739	56.5013	56.1353	129.175	58.0407	4.0609	157.626	54.165	59.5423	155.635	56.5733	-12.046	191.104	30.0914	78.2533	189.807	32.2195	-47.5523	192.561	-19.9776	117.689	184.266	-14.9027	32.415	267.185	75.2188	-22.2946	248.004	44.2783	89.6469	248.75	51.9041	-45.2873	278.255	14.8867	117.14	275.528	25.6365	-39.1278
V_000E359_H_gbh_W_3_6	domestic	Vienna	gbh	0.2874	-0.0193	-0.2412	63.8967	0.0958	-0.0704	23.918	136.532	64.0647	68.4287	133.058	62.941	19.9765	173.823	57.7199	76.3803	165.475	55.432	8.8062	201.321	31.3796	88.8176	192.702	27.7339	-31.5765	210.925	-16.917	128.118	191.666	-19.1603	56.193	276.801	73.5992	7.9954	270.285	51.2105	100.244	249.107	46.6168	-24.9087	305.933	17.7536	137.621	284.866	19.151	-19.8158
V_000E360_H_gbh_W_3_6	domestic	Vienna	gbh	-0.4674	0.0112	0.6304	59.4958	0.2335	-0.2486	5.4157	132.428	59.984	55.4694	129.066	60.7907	0.9683	145.571	56.1031	59.9786	144.559	58.2583	-9.4405	192.742	31.8545	73.3247	190.996	33.0777	-47.1017	203.325	-15.5788	108.858	193.544	-17.3562	33.7385	264.876	75.4437	-20.2351	255.562	44.9153	87.1302	253.656	44.8726	-44.9205	283.36	17.18	113.347	277.93	16.9869	-40.74
V_000E317_H_gbh_W_3_6	domestic	Vienna	gbh	-0.7468	0.093	0.5276	60.9892	-0.1078	-0.2238	12.196	120.241	54.6245	52.3291	120.123	54.1514	8.2784	145.57	54.2419	58.2357	149.631	52.5413	-8.429	172.875	32.7379	76.067	169.336	29.0526	-39.8644	177.572	-9.3384	102.587	170.451	-17.2709	36.9679	251.944	64.5663	-13.2216	239.593	42.9054	86.1114	236.488	38.7379	-36.755	258.223	21.7955	109.769	255.289	14.4632	-24.0989
V_000E357_H_kdr_W_3_6	domestic	Vienna	kdr	0.1745	0.0665	0.066	68.0228	0.5553	-0.9247	5.6573	145.275	69.7801	57.2379	146.694	70.8989	0.0503	182.924	64.1993	58.956	183.028	64.4391	-14.5439	204.393	34.7449	72.8054	203.685	34.6756	-57.442	220.607	-9.369	112.912	225.505	-11.5323	25.0143	307.27	81.925	-29.9546	285.048	57.2536	81.7027	289.369	57.3645	-61.1198	314.995	29.6668	109.927	318.481	32.553	-56.4637
V_0000E74_H_lpz_F_2_5	domestic	Vienna	lpz	0.0032	0.0966	0.5366	67.2672	-0.4493	0.0444	4.9249	139.257	67.6349	55.8393	142.512	71.1647	-1.4964	156.138	64.4558	59.4678	158.719	68.2874	-14.9903	206.698	43.8584	74.7347	209.794	42.0226	-47.8182	211.275	-7.9677	111.843	217.798	-8.7076	29.0249	299.992	85.0146	-27.464	273.757	55.6908	82.8068	274.603	58.3195	-58.5336	313.327	26.2518	115.321	316.408	30.5445	-48.0268
V_000E340_H_kdr_W_3_6	domestic	Vienna	kdr	0.4803	-0.724	-1.1382	76.3118	0.0309	0.1925	2.5157	145.874	77.1814	61.9169	144.86	76.8998	-3.5845	171.161	71.3477	66.9367	166.183	73.3288	-18.2252	191.902	34.6024	81.1003	196.626	39.777	-62.6187	206.54	-20.727	126.403	210.675	-14.0386	25.8263	305.283	82.9973	-32.6936	271.862	51.6392	87.1438	274.917	58.6966	-65.359	300.623	25.6415	121.642	308.89	30.3174	-61.8652
V_0000E73_H_kdr_W_3_6	domestic	Vienna	kdr	-1.1333	-0.7317	0.7715	67.7592	-0.3687	1.3303	2.8094	144.503	89.8395	51.0958	146.567	84.9057	-3.2546	177.522	80.2568	50.5748	182.091	81.2537	-21.093	209.328	52.8654	61.9363	216.177	52.0938	-67.4	212.383	12.7264	101.019	225.863	1.9599	16.3079	307.445	101.813	-34.312	279.135	76.3621	71.7377	288.608	66.1256	-76.1565	305.443	41.4895	98.2598	324.691	35.3151	-70.3415
V_000E337_H_kdr_W_3_6	domestic	Vienna	kdr	0.0113	0.1396	0.1756	70.3992	0.221	0.5035	-1.3842	145.875	70.1213	48.4029	147.221	71.1566	-9.3396	171.892	63.6229	50.002	180.465	64.0781	-24.512	205.387	35.8533	61.0097	207.077	36.982	-61.6033	208.516	-8.9421	97.2318	217.219	-11.9558	11.5225	295.423	77.0523	-42.1612	271.407	51.9522	69.3243	281.51	55.0929	-71.6266	304.609	26.4676	93.7903	316.816	25.9077	-62.4032
V_000E321_H_kdr_W_3_6	domestic	Vienna	kdr	0.9478	0.0008	-0.3057	63.5173	-0.6969	-0.3614	1.9049	133.407	90.1975	53.5815	132.614	88.6518	-5.018	163.268	82.7181	55.2446	169.645	85.7233	-16.8886	194.021	60.38	68.2397	193.984	56.6537	-60.7381	201.734	5.9217	111.861	203.882	5.9827	18.6581	297.527	117.991	-39.1875	267.168	73.7999	87.3009	268.005	71.5437	-69.1336	302.744	42.4373	107.577	308.039	41.763	-61.665
V_000E367_H_piz_C_3_6	domestic	Vienna	piz	1.2026	-0.0115	-1.0684	67.664	-0.0632	-0.0006	4.2375	144.358	74.3008	56.8598	140.767	75.4968	-0.3615	176.347	71.332	59.079	176.089	74.6622	-10.5713	208.309	41.4588	72.7145	213.689	48.521	-49.7678	215.152	-13.5524	111.406	219.639	-4.6038	21.8499	297.044	94.7777	-29.6184	282.839	57.0977	83.7608	286.739	68.9416	-53.8423	305.305	23.2123	110.915	312.014	40.3384	-52.2738
V_000E362_H_piz_C_3_6	domestic	Vienna	piz	0.4699	-0.4257	-0.227	76.1762	0.0832	-0.8961	15.9236	141.603	67.8549	69.7315	140.036	67.1952	8.7595	172.622	62.9802	77.7418	165.038	62.1526	-9.8447	209.323	33.3641	94.3434	202.726	35.6152	-45.6888	201.411	-17.2798	133.539	197.474	-15.0816	42.4346	298.154	76.8575	-20.8627	280.579	51.4062	106.567	280.892	55.4327	-49.2433	312.67	23.5168	142.772	308.157	20.6647	-43.541
V_000E364_H_piz_C_3_6	domestic	Vienna	piz	-0.0818	0.0123	-0.4295	64.8791	-0.1438	0.0823	2.2381	158.548	67.1411	48.3913	159.861	65.8509	-2.6065	185.755	64.31	51.6615	189.79	61.832	-17.5615	216.299	30.9361	62.6337	219.962	29.9774	-66.5585	223.018	-11.063	107.156	232.982	-17.4326	19.6501	320.095	76.1644	-38.1876	292.691	54.8356	76.5534	299.606	49.9122	-67.6427	321.11	25.1402	104.453	331.163	17.4255	-69.839
V_000E945_H_piz_C_3_6	domestic	Vienna	piz	-0.7538	0.2251	0.2897	71.8477	0.1744	0.3698	0.6566	154.405	79.6219	58.0181	155.465	82.6499	-6.5617	185.732	74.3913	64.2006	186.507	76.3093	-16.1958	197.082	41.0438	77.1842	199.57	45.5534	-54.3432	220.337	-12.3763	116.305	221.405	-6.8418	24.9465	306.6	96.1419	-30.7412	285.616	57.7322	89.9184	292.58	61.8249	-66.3845	323.012	18.9816	119.84	322.376	31.7373	-68.7065
V_000E930_H_piz_C_3_6	domestic	Vienna	piz	-0.2657	-0.0771	-1.5766	75.6597	0.2589	-1.2844	8.759	155.058	82.1094	64.2319	153.546	82.1696	2.1317	190.435	75.1238	68.8358	192.604	73.5583	-12.0858	211.023	47.9068	83.3356	216.07	41.1159	-56.0557	219.914	-13.4643	124.683	222.322	-14.0298	31.5473	328.35	103.76	-32.1655	300.939	63.155	98.1537	302.462	62.9288	-63.1467	336.477	29.626	125.909	340.422	32.6273	-62.9432
V_0000E69_H_piz_C_3_6	domestic	Vienna	piz	-0.5955	-0.5572	-0.4518	75.9365	-0.934	-0.1091	9.3316	151.3	79.7578	72.4083	148.967	76.7667	3.3313	178.829	72.2683	77.3534	177.496	70.2114	-12.9739	206.196	38.8295	92.1084	204.808	36.2523	-51.816	220.859	-15.3045	128.12	220.268	-20.3998	38.1236	309.544	91.3636	-25.242	293.427	59.5487	103.343	293.459	54.5147	-57.1829	326.096	21.0464	135.073	323.089	17.8963	-52.3165
V_000E363_H_piz_C_3_6	domestic	Vienna	piz	0.2039	0.003	-0.0981	68.6984	0.0753	1.1453	2.5848	143.161	72.6525	52.1372	144.191	73.0178	-3.0248	180.919	72.2378	55.0827	182.421	69.4769	-21.2809	209.482	41.1705	71.5379	213.274	37.343	-61.1846	216.694	-10.2923	110.453	220.577	-10.8385	23.2241	300.244	84.9221	-40.829	284.025	57.5356	84.7979	285.231	55.9096	-64.2419	311.844	31.8429	104.856	315.857	31.3207	-62.3366
V_000E366_H_piz_C_3_6	domestic	Vienna	piz	0.3272	0.3868	0.1223	68.9827	0.0606	0.4036	0.2307	144.066	76.202	54.5884	147.168	75.5596	-6.7704	171.034	72.6694	57.1746	175.53	72.5459	-22.125	201.355	44.4336	67.4622	210.512	42.7075	-65.4097	209.163	-10.0096	107.532	220.496	-11.089	17.0854	306.18	95.3256	-38.1401	283.071	67.3284	73.8174	289.671	64.4245	-70.4373	310.978	36.1858	102.291	320.113	32.7108	-68.0108
V_00E1298_H_piz_C_3_6	domestic	Vienna	piz	-0.7082	0.014	0.4645	65.8411	-0.1091	0.2913	1.3653	143.627	57.1862	53.6381	144.753	60.0082	-4.4605	173.989	54.7914	56.3487	171.877	57.5208	-20.8668	206.486	23.4296	68.4422	211.065	27.7206	-62.5162	216.689	-25.0754	113.753	226.147	-17.6879	11.9752	305.411	78.758	-44.4804	277.908	41.9746	76.1757	281.523	52.4356	-77.2853	314.569	7.1328	107.691	319.503	26.3362	-76.8001
V_00E1025_H_she_P_3_6	domestic	Vienna	she	0.3203	-0.0457	-0.31	57.0439	-0.4719	-0.0194	10.2707	91.5979	50.0645	47.6746	90.8902	51.4771	8.2697	122.656	46.4399	52.3468	117.004	46.249	-2.1355	141.633	26.6582	64.9314	138.799	26.066	-36.2458	149.107	-13.7346	96.0626	145.374	-15.1666	30.4024	201.132	47.8888	-12.2976	188.567	37.6987	76.4891	187.635	35.6635	-37.1723	208.329	11.3851	101.483	206.09	10.3613	-29.2388
V_000E967_H_blg_C_3_6	domestic	Vienna	blg	0.2222	0.0295	-0.2296	75.0288	0.0458	0.2379	9.8604	166.124	71.1626	77.7546	166.794	70.8377	5.5809	197.129	67.0378	85.6463	200.178	64.7493	-11.99	219.902	31.4634	102.306	213.304	30.3234	-50.2039	229.386	-24.3447	139.338	219.286	-26.5801	53.7767	337.885	75.9202	-14.6196	309.37	50.1344	116.019	304.139	49.1635	-42.814	345.238	20.8384	146.508	334.445	19.8247	-31.8088
V_000E970_H_blg_C_3_6	domestic	Vienna	blg	-0.5593	-0.5311	-0.4657	81.0361	-1.4263	0.0985	9.7289	153.053	55.2196	76.5843	150.859	54.5908	5.5499	190.629	48.827	82.8472	180.346	48.0938	-10.9994	200.677	15.7694	97.046	195.361	17.913	-60.5253	213.403	-37.9025	141.816	206.162	-37.8807	47.4517	313.045	72.6628	-20.8442	280.483	41.919	112.59	276.083	40.5494	-56.9357	325.037	11.6876	152.281	322.731	1.827	-54.0545
V_000E966_H_blg_C_3_6	domestic	Vienna	blg	-0.25	-0.1388	0.0459	75.593	-0.6382	-0.2323	4.3926	151.363	78.9935	71.3455	151.992	78.7152	-1.7566	181.836	76.4589	77.5586	180.69	75.0614	-24.4133	215.173	41.519	93.9257	214.678	42.0301	-63.68	217.082	-19.3794	131.704	214.341	-21.5603	35.0057	323.96	94.3593	-28.4423	293.006	60.7629	102.238	295.887	61.6899	-60.1606	331.126	26.9256	131.607	333.289	31.1188	-56.5341
V_0001767_H_nor_C_3_6	domestic	Vienna	nor	0.4008	0.0126	0.1739	76.2839	-0.3372	-0.6785	7.3405	155.59	82.5011	70.4683	154.221	80.3961	-0.9621	187.157	75.5677	75.0322	188.285	74.8605	-13.7496	207.293	49.6718	84.7819	209.988	46.3764	-57.0229	222.503	-10.5318	122.576	226.258	-16.4104	31.2174	317.065	97.8732	-26.4191	292.063	62.5898	91.4743	293.45	61.0473	-59.368	325.967	28.7737	124.573	329.24	27.6267	-49.34
V_0000E89_H_thb_F_3_6	domestic	Vienna	thb	-1.5587	-0.4053	0.6021	60.1499	-0.1816	0.6894	7.1206	139.673	64.4869	53.2563	143.11	63.6008	4.8053	175.584	56.742	57.6778	177.553	57.8167	-9.0691	205.705	34.0929	71.5562	207.772	32.7223	-49.8585	203.818	-8.8499	111.579	202.507	-15.1736	36.519	286.378	72.6333	-27.1571	272.959	49.4685	90.7614	270.249	50.032	-51.7707	294.791	27.463	119.855	296.771	19.8826	-37.8167
V_000A538_H_nor_C_4_6	domestic	Vienna	nor	-1.0661	-0.6288	1.2525	78.7868	-0.0777	0.263	10.0731	156.141	80.0661	72.9098	156.562	80.4627	4.3341	183.21	68.4156	77.6365	186.651	68.8622	-6.4214	222.696	41.1461	87.2712	218.644	40.348	-52.8194	228.155	-17.0912	132.689	226.756	-16.1935	39.3848	333.998	84.7998	-31.704	306.076	54.2493	115.419	303.642	49.1993	-57.0151	332.771	19.8153	136.214	334.043	17.3514	-53.5888
V_000E361_H_pll_W_3_6	domestic	Vienna	pll	0.1578	0.0066	0.0327	61.6391	-0.5125	0.4945	9.7287	127.98	63.1835	58.1182	125.279	63.6217	4.412	149.021	57.2413	64.9162	149.342	55.4187	-6.2989	172.597	32.4811	76.4151	168.637	32.4891	-41.4476	186.541	-19.9934	115.145	182.125	-16.4361	36.5588	259.727	73.1423	-18.0734	236.621	44.4261	92.2338	231.2	46.2775	-41.8191	272.018	14.9189	118.302	267.031	20.0387	-30.7834
V_A200515_H_ahb_A_3_6	domestic	Vienna	ahb	0.4282	0.2423	-0.2767	64.3306	-5.9896	1.4265	32.3917	126.016	57.6077	77.1437	120.361	53.8898	29.7593	155.815	52.2724	86.0933	148.823	47.1338	18.685	181.194	30.9791	98.4535	167.045	23.7895	-18.6602	181.191	-9.1529	132.225	163.305	-21.3396	73.7729	259.471	59.5232	14.2196	237.189	41.3381	119.442	225.173	35.0232	-7.1057	265.777	19.9651	145.083	245.417	8.3653	7.2444
V_0A19851_H_ahb_A_3_6	domestic	Vienna	ahb	-0.3079	0.0975	0.4116	69.3124	-0.2332	1.2791	8.6433	153.28	60.6523	57.9443	152.894	63.3101	1.4499	177.387	55.7038	64.2998	176.922	58.8099	-5.4502	199.856	28.7053	73.2624	201.699	31.8963	-46.4496	216.466	-22.6325	118.207	212.287	-16.8485	34.0875	289.774	70.2526	-12.8159	270.975	45.0845	84.9615	270.11	48.9372	-43.4686	303.711	12.9295	117.689	298.924	19.2436	-37.3939
V_0000553_H_thb_F_3_6	domestic	Vienna	thb	-0.0908	-0.0618	-0.2376	61.7028	0.0277	-1.0238	19.7381	133.905	69.2175	63.5147	128.907	67.421	20.2197	168.873	61.1432	71.8822	168.492	60.546	7.136	198.589	34.9729	88.8244	193.658	30.464	-28.6045	208.118	-9.2974	121.285	195.14	-12.6289	54.8248	278.711	79.0013	-5.2934	266.046	52.7006	110.582	257.446	46.3952	-30.6563	303.677	19.9713	139.874	288.253	13.5943	-22.444
V_0047208_H_scp_P_2_5	domestic	Vienna	scp	-0.3588	1.9096	1.6859	65.9829	-2.3047	0.523	9.0589	128.646	66.3524	57.3357	129.077	66.5735	3.4328	149.989	62.1294	62.9753	150.594	61.3867	-12.4388	180.001	34.405	78.3039	178.229	35.5277	-45.2932	178.94	-16.6411	109.95	171.578	-21.0538	34.9895	259.024	72.3541	-20.2397	237.554	42.9659	88.7691	237.187	45.2735	-41.3915	269.943	20.7332	113.992	264.923	18.8481	-36.7586
V_0000112_H_scp_P_4_6	domestic	Vienna	scp	-1.9135	0.8102	1.5988	55.3238	0.1001	0.1471	9.5865	105.852	49.3445	48.184	102.079	49.8227	6.4597	124.101	40.2379	56.0188	124.876	40.5501	-4.566	158.409	19.8579	73.3053	150.104	21.4251	-32.4203	161.853	-20.9737	98.9482	151.258	-15.763	38.3131	214.628	47.1306	-9.7277	207.346	31.8589	83.9875	203.378	33.5593	-31.1179	226.167	-0.0263	107.625	213.535	5.7049	-14.8214
V_0005565_H_bos_P_4_6	domestic	Vienna	bos	-0.5612	-1.0462	2.1298	55.3834	-0.3394	0.8146	-5.2565	106.159	58.4031	32.986	108.531	61.1909	-13.1304	134.356	47.9688	38.7743	134.536	52.2572	-25.9822	170.479	28.9398	50.3119	174.948	32.4694	-56.4056	172.711	-11.8908	85.3671	179.273	-1.5198	3.1248	245.012	68.11	-39.7506	219.182	43.2513	47.0579	221.882	54.2036	-65.5184	245.061	14.7862	76.3087	254.387	33.0557	-55.1922
H_00Eshr1_H_shi_C_3_6	domestic	Halle	shi	0.4455	0.0093	-0.3918	79.5653	0.0056	1.2741	3.9454	163.664	92.0535	64.7269	165.223	91.8883	-5.788	195.792	76.9318	72.6701	197.395	84.289	-14.9765	230.824	53.8775	80.7565	232.896	53.4556	-59.7023	247.947	-8.874	127.311	249.55	-9.3178	29.8675	334.411	106.118	-28.6222	308.726	71.2077	88.4508	302.413	72.9239	-70.7454	355.316	36.0765	130.919	351.14	44.4423	-62.9525
H_00Earb2_H_arb_F_3_6	domestic	Halle	arb	0.1457	-0.1447	0.3228	57.2587	-0.2263	0.6024	4.3829	144.286	53.3444	51.1526	143.913	53.8244	-2.4832	178.869	43.5052	58.5983	171.264	45.5569	-17.4576	204.084	19.8956	75.368	204.362	20.1093	-53.9957	206.979	-31.4532	109.917	205.044	-30.7304	27.7508	280.579	62.022	-20.658	263.215	38.8568	78.8211	260.201	39.8366	-61.5079	296.912	-4.5463	117.021	293.233	0.7316	-47.1739
H_00Earb5_H_arb_F_3_6	domestic	Halle	arb	0.613	0.2264	-0.6183	67.6877	-0.0535	0.115	-7.6192	137.532	66.9642	45.2269	139.123	71.367	-14.3303	169.912	61.0719	48.5141	167.484	60.2294	-29.5619	202.905	28.0554	64.2902	207.476	35.5376	-55.2646	197.097	-15.8872	99.4022	204.769	-6.4377	8.6195	288.89	83.0388	-48.2749	263.901	45.4546	73.4308	275.769	57.6544	-72.9886	288.44	13.5354	98.386	299.317	31.5087	-72.3308
H_00Earb7_H_arb_F_4_6	domestic	Halle	arb	-0.0783	-0.0406	0.0442	58.807	0.3927	-0.1459	-2.5868	138.768	62.0919	43.4683	142.051	61.6957	-10.0051	170.719	51.2088	43.8348	176.786	55.5429	-25.532	194.087	27.2415	52.4709	198.118	29.2305	-60.975	203.264	-20.5938	91.7552	217.699	-17.8264	4.1883	278.908	73.1745	-42.5932	262.463	47.7207	61.2289	273.168	50.8447	-77.8253	298.187	12.9827	92.63	305.3	19.8843	-69.4975
H_00Earb8_H_han_W_4_6	domestic	Halle	han	0.0002	-0.041	-0.0209	70.7833	-0.8675	1.0051	-30.7788	143.594	77.606	33.2914	151.949	86.9087	-38.8927	170.271	66.4373	35.0979	180.385	78.7838	-52.3917	204.235	30.3106	46.2112	216.39	45.7614	-78.8417	194.358	-25.6214	91.7536	215.544	-3.8169	-25.1376	298.966	94.264	-78.0297	284.834	62.8953	38.5032	297.414	78.6423	-105.654	301.697	17.5513	73.3993	328.046	44.0094	-108.212
H_0Eparb1_H_arb_F_3_6	domestic	Halle	arb	-0.1414	-0.2782	0.143	61.852	-0.7676	0.1348	21.9922	133.674	61.9924	65.9904	129.365	60.7972	20.0797	163.946	57.6865	72.3869	159.739	58.0926	7.8699	196.218	35.484	84.9264	188.083	33.7208	-30.671	206.057	-3.2562	124.159	196.208	-13.0678	53.3786	275.375	79.522	-4.1901	268.568	59.3311	108.415	262.163	59.3677	-32.8223	300.167	28.9356	142.631	285.355	20.6842	-17.2033
H_0Ecldd5_H_cds_C_3_6	domestic	Halle	cds	0.3565	-0.0055	-0.4399	78.4475	0.3524	1.0067	2.3133	175.477	84.0821	62.3218	175.895	87.9553	-1.9988	211.139	67.7937	68.9321	214.675	74.6479	-12.9275	221.661	41.2588	81.8632	222.887	48.2527	-61.188	248.371	-14.4776	132.5	246.386	-6.9995	30.0604	353.53	96.2463	-32.9903	328.463	60.4185	95.2936	323.88	68.6481	-61.12	356.307	27.231	129.836	353.823	36.5338	-56.5711
H_0Ecldd4_H_cds_C_3_6	domestic	Halle	cds	-0.1457	-0.1592	0.2094	75.8255	-0.2686	0.8447	9.5616	169.882	76.9786	66.6969	168.977	78.0807	1.5724	200.49	66.2996	73.5458	200.128	68.8598	-8.3272	222.593	35.0164	86.7484	220.078	33.8855	-50.8599	231.001	-21.0688	134.908	229.741	-14.3106	39.1742	338.731	86.5234	-25.3796	309.683	48.783	102.681	306.416	54.3506	-54.2989	350.353	9.0024	135.909	346.382	22.0665	-43.4247
H_0Ecldd1_H_cds_C_3_6	domestic	Halle	cds	0.0316	-0.0503	-0.2575	75.2107	2.925	7.3764	9.4703	149.447	88.1208	68.5457	148.77	83.5443	3.3816	180.601	74.6767	73.8977	175.169	70.8295	-10.2796	192.853	44.5552	83.4512	196.175	41.8757	-51.4015	210.833	-13.2271	120.052	211.684	-20.6232	34.973	311.144	97.5228	-24.0638	283.184	63.0117	94.2814	283.638	59.8875	-56.521	314.697	26.1502	125.725	316.248	19.1478	-44.7682
H_000Ebf1_H_bif_W_3_6	domestic	Halle	bif	-0.1417	-0.3697	-0.2254	79.6843	-1.0195	0.6943	25.4946	150.733	59.5589	78.8569	145.661	63.1576	21.6903	178.368	54.0793	87.1514	175.208	58.6065	9.1441	206.705	19.4446	109.289	197.007	25.3023	-30.3425	216.248	-29.8525	154.185	197.013	-18.7498	66.4164	301.018	66.6192	1.572	281.63	36.0903	122.759	265.623	44.9218	-23.8907	306.469	5.1689	158.178	288.349	18.2025	-22.5183
H_00Eblg7_H_blg_C_3_6	domestic	Halle	blg	0.2119	0.233	-0.8973	86.9564	-0.2339	0.2047	-2.4341	179.902	84.7056	66.4121	180.054	85.5555	-9.5271	210.224	71.5364	70.4744	213.328	73.8546	-24.6653	246.956	38.4611	82.2841	247.284	41.9494	-70.3366	252.367	-13.3954	126.881	258.687	-13.1978	20.1437	353.048	113.599	-46.5396	342.225	67.3076	92.6766	344.441	69.5225	-74.5936	371.631	34.7226	119.587	380.068	38.0169	-76.5788
H_00Eblg5_H_blg_C_3_6	domestic	Halle	blg	-0.2858	-0.0311	0.5288	80.8595	-0.0791	0.0417	2.2242	162.45	84.3118	64.3189	165.033	85.2857	-6.1139	200.189	70.755	69.5072	197.559	71.0727	-19.2255	221.336	34.4922	82.9381	224.732	36.6156	-59.6719	232.983	-25.675	125.93	234.218	-22.7447	28.1158	329.268	96.5006	-35.3872	316.504	54.5978	95.0656	320.948	61.6128	-69.0471	355.018	19.3613	124.817	356.327	29.2884	-59.2001
H_00Eblg3_H_blg_C_3_6	domestic	Halle	blg	0.1881	0.1859	-0.0009	75.1179	-0.2475	-0.2054	13.291	170.109	93.0237	76.1715	166.893	92.0106	10.8487	200.605	81.7347	81.6425	200.308	83.5294	-0.9569	224.059	46.5628	93.528	219.015	47.2342	-43.861	230.543	-5.3028	135.897	222.991	-7.6205	50.1414	336.019	103.374	-17.7466	309.53	67.2521	113.254	300.988	65.4995	-49.6938	343.837	30.3369	146.054	338.666	34.0213	-37.9613
H_00Eblg2_H_blg_C_3_6	domestic	Halle	blg	-0.4194	-0.8493	-0.0432	81.5786	1.2147	0.582	7.0595	167.525	86.1425	70.8133	166.8	86.4851	-1.4043	200.98	75.366	77.8634	201.714	73.9938	-10.4451	217.757	44.085	89.3785	218.982	42.2553	-59.7129	234.782	-10.3273	131.083	234.297	-17.8228	39.5755	353.682	101.069	-31.9283	307.287	63.11	104.999	306.17	63.8697	-64.1544	351.956	30.3699	139.079	357.103	25.3164	-51.8003
H_0EeglH1_H_thb_F_3_6	domestic	Halle	thb	-0.7829	0.5245	0.9201	69.5883	-0.7672	-1.2793	10.0337	156.697	75.5422	64.3343	155.856	73.1589	4.2302	189.232	64.0913	69.9994	190.889	64.3846	-7.0325	211.162	36.416	76.5193	213.558	32.9275	-50.798	228.584	-12.2121	112.316	226.905	-18.6355	34.4653	309.152	83.1707	-26.2535	289.758	51.1764	88.6995	294.491	55.4843	-50.9982	324.637	20.7794	112.95	323.503	20.2272	-41.1618
H_0Egrbd2_H_grb_W_3_6	domestic	Halle	grb	-0.3711	0.6317	-0.3369	70.8762	0.1294	-0.491	8.5678	147.496	58.5953	55.6889	147.224	59.7393	2.2571	171.082	51.8535	63.1471	173.54	52.4668	-11.5597	204.67	26.4094	76.0571	208.832	28.9296	-50.5988	213.468	-15.0502	111.921	211.532	-18.4574	29.7282	300.019	65.4024	-26.0427	271.937	39.8246	83.3872	272.129	43.2618	-50.2017	305.649	20.1489	111.629	306.355	19.5481	-41.6388
H_00Eind1_H_ind_P_3_6	domestic	Halle	ind	-0.2608	0.3008	0.2979	61.6969	0.2228	-0.3758	7.315	137.049	52.3342	48.1812	137.799	54.3513	0.6483	150.061	49.3622	57.7413	160.652	47.1245	-8.191	182.148	21.3851	67.8477	184.135	23.8289	-42.7061	188.742	-24.0811	105.071	186.876	-16.6191	24.9654	268.827	54.6283	-22.5136	247.175	26.4446	76.7401	243.426	33.7216	-43.6104	270.218	0.9916	101.285	272.732	8.6693	-34.5995
H_00Eind2_H_ind_P_3_6	domestic	Halle	ind	-1.1229	-0.8825	0.1099	54.1977	-0.0045	-0.1572	15.9037	98.8373	47.1473	50.1518	97.6999	47.5288	9.3828	121.237	42.3019	58	118.062	42.8804	-2.1022	147.907	23.1779	71.4225	144.41	22.269	-31.5652	152.933	-13.0042	103.82	146.888	-13.1003	38.9917	218.222	51.1991	-6.0918	202.51	31.75	82.6261	198.29	34.3314	-26.7011	225.729	8.498	107.451	219.086	11.7818	-15.0417
H_00Ekor1_H_kos_W_3_6	domestic	Halle	kos	-0.5715	-0.2678	0.428	65.7231	-0.3458	0.1654	14.636	125.136	55.9993	54.0786	123.616	56.4963	9.7761	150.76	49.8522	59.3128	149.943	51.2848	-2.8191	173.451	25.1844	70.4995	173.315	30.7232	-38.7853	195.8	-11.8492	106.889	189.537	-11.3098	35.9723	248.264	63.4905	-15.7935	238.778	37.5138	84.2624	236.235	42.8367	-36.3855	262.133	14.8639	110.875	259.786	15.7646	-26.7899
H_0Eoldb1_H_odb_W_3_6	domestic	Halle	odb	0.3267	-0.1163	-0.4751	71.8564	0.0092	0.0885	10.0102	157.129	79.2883	62.8265	156.386	79.2608	3.1831	187.852	68.4999	70.0162	186.478	69.1179	-9.2312	213.663	37.3261	82.4258	211.198	39.5587	-45.766	220.577	-15.539	118.005	215.409	-16.1564	39.3074	319.396	88.0443	-16.7635	289.06	54.2024	96.8055	290.824	50.0713	-53.1872	325.814	16.2394	124.738	321.243	20.0457	-44.5515
H_00Eblg1_H_blg_C_3_6	domestic	Halle	blg	0.77	-0.4665	0.2	70.2781	-0.064	0.0896	4.7963	167.08	78.0276	65.8641	166.3	78.5886	-1.4898	198.859	65.3261	71.0418	195.689	71.4295	-12.6298	210.756	39.8585	81.9736	212.089	33.5934	-58.5452	231.543	-13.7374	127.347	233.215	-23.67	36.271	325.152	91.4552	-21.9653	301.368	59.9255	101.095	310.304	50.3878	-56.3437	332.943	24.8647	125.768	332.042	15.5602	-49.8298
H_00Esfk1_H_suf_C_3_6	domestic	Halle	suf	-0.0896	-0.4228	0.002	74.059	-0.0413	-0.0169	-0.3068	147.016	84.9929	54.1931	146.379	89.1972	-4.473	183.856	71.8448	58.4016	181.136	86.8833	-12.1128	208.393	40.2641	72.0653	208.879	51.6483	-49.665	220.031	-16.105	119.308	214.939	3.0761	22.7536	311.511	92.4906	-32.3861	284.621	51.7437	89.9885	289.237	67.4568	-58.9743	314.521	14.4632	121.531	314.19	36.1803	-53.981
H_0Estmk2_H_stm_W_3_6	domestic	Halle	stm	0.1711	0.3536	-0.035	75.9796	-0.7522	0.5505	11.8784	151.399	67.6521	66.7133	150.299	68.2679	6.7429	186.318	61.3351	72.7744	182.21	62.9923	-6.2195	213.353	32.1739	89.0463	210.108	30.5092	-44.2166	216.092	-20.6518	124.546	212.405	-19.2402	40.3309	318.34	78.3999	-23.245	286.606	43.8985	101.512	285.717	49.34	-56.7228	321.448	6.2357	133.239	319.272	14.5476	-46.5532
H_00Emgl1_H_mon_P_4_6	domestic	Halle	mon	0.0304	-0.1581	0.7013	70.2558	-0.7901	0.0212	4.6379	124.736	59.522	54.51	122.877	62.1126	-0.8147	149.896	51.3333	59.9989	151.878	54.0313	-13.912	191.081	26.8698	76.3169	190.435	32.7122	-49.5474	189.412	-25.3513	118.903	187.41	-13.0321	27.6412	263.558	64.9555	-27.4828	245.013	34.0749	89.1859	249.407	42.6936	-52.8337	274.777	2.7063	116.996	271.084	16.4831	-45.9867
H_00Emgl3_H_mon_P_3_6	domestic	Halle	mon	-0.1285	0.0493	-0.1417	60.7835	0.0209	-0.178	0.0097	126.612	58.0917	46.9917	126.699	62.4426	-7.7408	156.54	47.494	53.8414	155.69	56.3923	-17.3098	182.576	29.0297	66.7041	183.358	33.2606	-51.8734	188.015	-21.7521	111.512	189.467	-8.6067	19.2858	266.243	71.1042	-34.7159	254.336	40.5722	87.1688	256.19	46.4371	-63.7731	282.952	7.3204	115.21	281.476	25.6718	-58.3462
H_00Emgl4_H_mon_P_4_6	domestic	Halle	mon	0.1938	0.2414	-0.773	67.208	0.485	-0.6747	9.2452	112.232	60.2664	53.1756	113.373	63.7588	4.1708	146.369	56.8352	56.3755	146.593	55.8505	-9.2212	177.109	33.6883	68.9514	173.164	36.0932	-44.1237	176.615	-13.2408	106.038	179.268	-13.2391	27.4926	250.053	78.4377	-23.8697	229.825	49.0292	86.5017	236.397	50.6108	-50.4508	262.538	20.4061	109.421	264.171	25.3296	-39.0876
K_0019937_H_wel_P_3_6	domestic	Kiel	wel	-0.5993	-0.2922	0.4472	57.5738	-0.1937	0.9164	7.5877	100.122	45.4037	48.867	99.616	46.8279	3.5039	127.717	43.0881	53.6822	126.675	44.5481	-6.8425	149.378	20.9817	65.7755	146.449	20.1244	-39.6312	163.883	-21.3789	96.9455	157.163	-19.6304	31.1592	219.765	53.8986	-13.819	201.346	30.5272	77.0164	200.321	31.7611	-36.8842	229.92	5.8261	102.406	225.152	8.2093	-28.5503
K_0017290_H_she_P_2_5	domestic	Kiel	she	-0.3478	0.1569	-0.1338	54.384	-0.1047	-0.2311	8.931	92.7244	45.8174	44.4808	92.1706	47.6646	2.6348	109.901	37.3849	50.92	112.958	40.4561	-14.2002	133.607	18.8604	71.9208	131.678	23.641	-37.5348	138.187	-20.7475	98.2088	133.747	-14.0323	27.1088	198.734	52.0883	-16.4159	179.701	29.8367	69.7742	179.434	35.0619	-38.0884	199.879	-2.4162	96.4347	197.76	8.0445	-27.1284
K_0017173_H_wel_P_2_5	domestic	Kiel	wel	-0.2629	-0.6178	-0.5769	62.0038	-0.1865	-0.0024	13.3767	100.009	51.2584	51.8302	99.0707	51.7128	6.68	122.249	46.1587	60.3031	119.382	45.6703	-6.9078	148.588	24.6187	73.8687	149.704	23.6413	-38.9511	147.696	-9.778	107.314	146.8	-13.3468	35.8663	215.539	54.9944	-12.5667	193.479	39.4788	83.9772	191.27	37.2251	-35.1567	217.708	16.6002	106.824	215.257	12.8384	-22.4492
K_0017906_H_she_P_2_5	domestic	Kiel	she	-0.2933	-0.4879	-1.0863	58.9206	-0.2052	0.1787	11.7878	98.3676	48.268	47.1709	97.3993	49.6078	7.1702	111.263	44.1501	53.0646	110.861	45.8986	-3.8015	156.256	22.6308	66.795	152.585	24.823	-36.4125	165.027	-17.667	100.788	158.669	-12.8161	31.5015	227.216	60.6747	-10.4844	202.106	34.759	73.6901	202.206	37.7378	-36.2847	228.434	10.6932	102.686	224.001	15.1791	-34.7986
K_0017019_H_hny_W_3_6	domestic	Kiel	hny	0.4864	-0.6034	0.5353	53.3527	0.1328	0.2231	2.5352	90.5089	54.0131	31.7159	92.4288	53.2047	-3.3329	106.878	50.8658	36.0095	110.886	50.2647	-22.0854	147.256	26.2854	44.043	154.123	26.2337	-53.6001	140.238	-9.5031	80.1074	153.722	-9.4769	4.7628	212.763	66.7047	-35.8513	195.894	39.7634	50.5607	202.293	39.0004	-56.3163	213.643	20.7875	66.2274	223.251	21.9472	-53.173
K_0031431_H_kon_P_3_6	domestic	Kiel	kon	-0.5934	0.1897	0.2349	59.0884	-0.6153	-0.539	9.2121	122.826	62.1551	48.6708	122.766	61.1024	4.1056	157.244	59.8418	56.4534	157.966	59.69	-15.3849	184.422	34.8912	74.2555	182.101	34.1771	-46.1415	197.033	-7.5766	108.217	193.47	-8.5867	32.474	261.437	68.209	-19.1116	258.119	43.4342	86.7233	254.356	43.3773	-42.6136	283.614	18.0415	111.496	278.681	18.9688	-32.221
K_0025239_H_grp_P_3_6	domestic	Kiel	grp	-1.1969	0.0903	0.7388	65.0434	-0.1885	0.1904	-5.9851	128.12	53.0632	42.4689	132.269	58.0063	-14.4289	151.803	50.5881	46.9846	158.816	54.2052	-33.8304	194.863	26.3878	60.1479	201.382	31.2026	-58.3564	185.7	-25.6174	93.5575	195.492	-19.76	7.6034	273.962	69.6284	-44.2928	246.333	40.6525	64.8786	254.468	44.4306	-67.1777	276.377	12.06	87.0951	287.149	19.8242	-62.9999
K_0017174_H_hny_W_3_6	domestic	Kiel	hny	0.3006	-0.4401	-1.1549	56.3822	-0.1175	-0.6922	13.7799	105.885	52.0535	48.4773	102.169	52.0642	5.7803	132.983	48.7155	53.3177	133.668	47.471	-9.5216	161.113	28.4153	63.5722	157.773	26.9174	-43.5831	163.83	-16.2004	95.4046	166.541	-20.2219	23.5347	232.281	65.0626	-26.8337	215.798	37.4901	73.4884	213.404	38.1047	-47.9055	231.376	9.333	94.2234	228.968	11.1519	-39.5696
K_0015833_H_grp_P_3_6	domestic	Kiel	grp	0.8773	-0.0873	-0.3894	65.6371	-0.0254	-0.0258	11.2319	125.024	53.0975	57.5017	124.79	54.267	4.5346	154.26	48.8895	63.132	157.215	47.3045	-10.8617	180.305	25.7477	78.2375	182.111	25.7626	-46.7233	182.263	-22.9151	116.001	183.447	-22.495	36.3561	260.77	66.6712	-23.6123	250.038	36.5338	94.7181	249.011	39.3602	-45.4247	274.375	15.8103	119.129	275.365	15.7441	-42.0788
K_0001760_H_ice_P_3_6	domestic	Kiel	ice	-0.0356	-0.0974	0.0093	67.0178	-0.4499	1.1494	8.0361	115.722	56.1191	50.9942	116.275	55.3362	-0.268	133.677	51.8475	57.4964	140.598	50.0353	-18.5846	162.339	27.3007	71.3479	166.653	26.8925	-51.6973	173.561	-17.0161	102.372	179.877	-19.4249	24.7782	247.946	65.4647	-28.5015	227.656	43.9532	74.9975	230.632	44.9056	-59.8516	248.483	5.2357	103.04	256.954	9.8245	-45.2494
K_0001851_H_ice_P_3_6	domestic	Kiel	ice	-0.3702	-0.1192	0.101	64.6334	-0.2157	-0.0463	8.4671	120.851	51.2538	48.6068	120.117	54.2398	2.7658	155.037	44.8139	55.2323	153.795	46.172	-7.5577	172.667	22.4449	67.5971	167.524	25.493	-40.9247	179.988	-28.1924	106.058	176.077	-18.5384	28.7217	257.731	59.005	-21.5168	236.385	27.0275	76.3785	231.475	36.3859	-42.3607	261.225	-2.8728	105.999	258.7	7.4376	-33.7628
K_0002217_H_ice_P_3_6	domestic	Kiel	ice	-0.0815	-0.1429	0.0979	68.9571	0.1315	-0.8908	13.4861	122.741	65.5771	57.8485	122.925	67.3646	5.9497	137.807	57.809	65.2489	139.087	56.5903	-5.2762	179.149	35.2299	72.9856	176.523	36.8843	-39.7057	181.6	-7.1283	109.552	180.223	-11.0681	35.4533	268.716	75.065	-16.0569	244.388	53.8359	86.5672	243.529	56.5698	-41.9245	267.836	26.7713	114.206	265.975	25.9615	-35.0072
K_0016438_H_she_P_3_6	domestic	Kiel	she	0.1244	-0.0317	0.007	55.3297	-0.4289	1.3331	16.8387	92.8384	40.9454	51.1176	88.6129	41.8445	12.4202	114.186	36.975	58.4356	112.002	35.5599	-5.2708	139.923	14.6318	75.026	131.718	16.6521	-26.3574	143.651	-20.9394	98.9252	133.466	-19.9061	40.3889	194.737	43.1781	-6.0096	179.992	23.8818	81.2134	172.996	24.9896	-23.8807	207.985	-1.0771	104.416	194.675	0.1247	-12.6121
K_0024750_H_wel_P_3_6	domestic	Kiel	wel	1.3275	0.1559	-0.7079	56.8689	-0.2166	0.1059	8.9538	99.3128	51.3796	44.9309	100.058	50.4837	2.2087	118.452	45.5005	50.4461	122.648	45.8083	-10.1429	151.041	23.9255	60.2685	152.131	23.6986	-40.8783	153.411	-12.3385	92.9346	159.341	-17.6615	25.0878	217.093	54.5128	-19.9319	191.117	29.6631	66.6055	188.571	32.0737	-42.8157	217.944	10.1819	93.166	219.883	7.7933	-35.6477
K_0016449_H_she_P_2_5	domestic	Kiel	she	1.5077	0.8869	0.1653	54.3444	0.2646	0.2385	4.2543	92.2611	49.7064	40.5857	93.4123	51.3665	-2.0747	113.111	46.5841	46.4733	115.266	48.9297	-19.8144	136.471	27.9499	64.633	135.971	33.1671	-42.3337	142.329	-10.2724	90.8717	142.066	-2.3686	18.4633	191.555	58.5385	-28.9179	185.53	39.4185	68.7536	183.224	45.3113	-48.2254	204.594	9.8864	92.1935	204.146	19.1658	-37.8031
K_0011393_H_han_W_3_6	domestic	Kiel	han	0.3329	-0.0452	-0.6651	73.7489	-0.0643	-0.0296	8.7658	156.16	88.6717	57.8342	156.254	90.6756	4.0716	188.758	82.0645	65.6767	188.121	82.549	-13.5419	223.415	49.3613	81.6537	224.378	49.8358	-57.5199	239.898	0.2952	124.802	238.271	1.8371	34.5202	323.935	104.115	-23.921	302.307	70.5241	88.9842	304.379	75.9936	-54.135	337.921	37.3429	125.414	343.177	39.9698	-46.1648
K_0024678_H_wel_P_3_6	domestic	Kiel	wel	-0.7981	-0.0173	-0.226	50.9358	0.0578	-0.1984	0.2608	101.233	54.5323	38.899	103.041	55.2736	-5.414	127.479	52.5582	42.4234	135.213	51.6968	-23.749	154.395	26.6156	56.9088	157.881	27.9716	-54.1462	153.586	-11.9472	85.2257	157.166	-14.5362	11.9113	214.219	61.1366	-32.263	204.513	37.4553	61.878	211.779	39.1926	-55.7196	226.925	12.4398	85.0648	234.897	11.3539	-50.9728
K_0023613_H_she_P_3_6	domestic	Kiel	she	-0.3729	-0.687	0.0969	59.8897	0.1743	0.9755	8.5744	94.3023	42.7276	44.6159	94.8543	44.3846	2.4131	123.209	39.0684	49.353	126.101	38.8467	-10.3673	147.074	18.7056	59.0643	150.466	21.1351	-38.0902	145.381	-18.6245	90.5048	150.574	-18.0209	22.1022	198.681	47.5867	-24.8536	195.744	31.2699	68.0452	199.851	31.4148	-49.2035	220.882	1.283	92.8103	223.99	0.7815	-36.0333
K_0031851_H_exm_P_3_6	domestic	Kiel	exm	-0.0747	-0.0585	0.04	59.2569	-0.2581	0.0827	13.2667	113.695	53.785	51.8376	112.276	53.7844	7.5661	138.975	50.876	59.1454	135.242	50.02	-5.9598	162.195	32.7748	70.5669	160.037	30.3309	-39.2352	165.247	-11.2097	102.867	162.518	-13.0776	34.6892	232.115	60.8406	-9.9729	213.182	39.0692	78.8709	211.894	37.9677	-38.2131	243.785	12.1163	106.1	241.724	10.9214	-27.6272
K_0016719_H_wel_P_3_6	domestic	Kiel	wel	0.5374	0.5716	0.0601	61.158	0.1506	0.4468	11.6484	95.2609	51.8028	47.9503	95.3759	51.7976	4.742	116.394	48.5648	54.831	117.971	48.8032	-7.3449	148.041	24.7922	66.198	144.427	26.5144	-37.5142	155.869	-10.3059	98.6702	153.942	-10.9534	29.0243	210.054	57.919	-17.5741	199.38	34.2971	73.0893	195.349	36.9754	-37.2046	219.34	10.9281	98.1025	218.133	11.3807	-30.7724
K_0018146_H_wel_P_3_6	domestic	Kiel	wel	-1.0628	-0.4449	-0.1016	63.4812	-0.4677	-0.0621	13.2349	110.463	49.0519	52.8283	109.273	50.5258	8.3742	133.402	43.7635	58.6918	133.869	44.6896	-5.1883	162.445	21.7861	71.5217	161.887	21.7224	-37.5003	176.697	-21.1818	107.155	173.136	-20.6598	32.9576	235.036	59.3328	-9.4959	210.81	34.3461	83.2719	211.851	33.2227	-34.5851	242.655	7.2061	109.347	239.171	6.8751	-26.8575
A_000Fab1_H_fab_P_3_6	domestic	MLP	fab	-0.2663	0.5529	0.3266	58.2288	0.2346	-0.1492	23.0526	93.2815	37.8269	54.7487	88.6933	37.1931	18.6886	109.307	32.695	62.9128	104.284	33.2472	10.4776	140.974	24.0178	80.4623	135.926	20.6278	-16.2978	148.113	-22.6783	107.615	134.621	-22.8312	49.1583	184.661	51.2159	5.2259	183.778	33.3591	90.6152	171.636	32.93	-15.1379	204.113	6.5982	113.92	185.433	11.1758	-1.2251
B_0060363_P_aaa_A_3_6	wild	Berlin	aaa	0.7473	-0.0136	-0.3697	60.7077	-0.3408	0.7907	5.1778	122.671	67.9175	54.6117	122.327	66.4347	-1.7971	157.201	64.5366	58.165	148.701	61.9823	-19.43	184.648	33.1204	66.5601	181.176	31.3828	-61.5563	175.078	-13.7901	105.658	178.65	-16.6492	20.4743	261.314	71.0518	-29.787	233.033	48.0268	79.4232	245.902	47.1704	-65.3539	267.929	23.1948	104.236	273.615	18.9772	-57.5355
V_0031592_P_aaa_A_3_6	wild	Vienna	aaa	0.3974	-0.1271	-0.8124	68.6302	-0.7601	1.0479	10.3106	129.142	70.2411	58.3432	126.675	70.4085	3.1854	152.345	63.4225	66.0713	147.565	70.0754	-9.9462	188.799	36.61	84.2769	186.949	34.4522	-46.1405	186.34	-15.9816	119.728	181.146	-20.2748	42.8591	257.136	73.0928	-14.6271	249.171	51.5356	91.8376	246.019	48.4964	-43.0569	277.22	19.3634	124.684	268.625	16.3043	-35.2284
V_0042400_P_aaa_A_3_6	wild	Vienna	aaa	0.1107	0.1178	-0.0513	63.9552	-0.6778	0.1215	4.6539	130.544	68.1734	56.6624	129.72	68.9485	-1.5395	155.189	61.5971	63.637	157.887	63.034	-17.7532	175.371	32.6285	77.1583	177.049	31.374	-53.6251	160.593	-18.5145	113.107	167.458	-18.4612	29.6637	245.845	72.5752	-30.4815	236.357	51.2595	88.0612	240.176	49.6579	-57.6443	262.048	18.6523	114.359	265.9	16.7041	-49.2262
V_0000194_P_aaa_A_3_6	wild	Vienna	aaa	0.3048	0.8966	0.2347	59.7591	0.1878	-0.089	13.3999	97.2232	46.6736	51.2709	97.2986	48.4094	11.3431	125.918	38.6515	54.5195	123.296	39.8287	1.2409	140.189	18.1746	66.2697	140.199	17.399	-32.4298	142.243	-16.6719	97.2949	139.06	-20.0739	34.9755	213.469	41.9068	-5.5667	181.222	30.7851	73.8791	173.247	27.8282	-33.6962	208.683	3.0431	100.766	203.038	3.6842	-16.427
H_00E1008_P_aaa_A_3_6	wild	Halle	aaa	-0.0513	-0.2533	0.027	62.5577	-0.418	0.1433	13.5862	105.063	57.647	55.9423	102.802	60.0234	8.4074	136.473	57.6895	63.2374	133.07	58.3354	-9.4238	158.119	32.1691	81.355	154.948	35.9499	-37.6598	160.562	-13.7409	112.537	153.373	-16.0127	39.6416	229.048	72.6155	-17.3901	221.003	43.888	94.9829	217.461	46.5865	-37.6923	242.111	17.2371	117.41	239.633	17.8749	-26.9934
B_0002988_Z_aaa_A_3_6	wild	Berlin	aaa	-1.7322	-0.5464	0.2473	64.3523	0.7845	1.0573	6.2539	119.757	67.8677	54.2641	119.634	66.1646	2.7273	158.094	67.6109	56.7628	161.843	61.6028	-11.7021	185.281	39.5294	66.6011	184.324	39.0131	-47.9583	186.375	-10.7494	101.849	191.208	-13.685	25.443	283.837	71.0914	-19.3164	237.424	57.8182	71.5266	247.145	59.6069	-54.3481	281.588	25.7444	101.377	285.218	28.6168	-51.0396
B_0070300_Z_aaa_A_3_6	wild	Berlin	aaa	0.2625	-0.1033	0.0131	59.2927	-0.0985	-0.0162	4.608	97.4055	60.0679	49.5592	99.6121	60.743	-0.5472	124.615	58.9541	51.7284	121.934	61.9222	-10.9067	160.148	33.6463	62.5206	160.48	33.0154	-45.9137	160.011	-17.0058	99.9273	159.825	-12.3049	25.976	225.516	70.6891	-22.0172	203.459	42.7685	75.1365	206.39	42.593	-47.3934	249.81	15.7305	97.1831	249.978	18.1583	-41.4407
B_0012578_Z_aaa_A_3_6	wild	Berlin	aaa	-0.5105	0.2113	0.4835	58.3344	-0.1697	-1.8379	10.0961	107.61	69.1471	60.5127	105.968	65.1833	0.5038	112.246	57.8567	66.8225	112.863	51.1961	-10.2702	165.233	46.7295	74.5137	167.346	39.0935	-45.384	166.376	-5.9261	101.646	165.551	-16.9444	37.1626	269.696	82.0985	-22.2506	232.935	58.7591	90.9276	233.137	51.7939	-44.974	264.557	38.8887	111.119	265.312	27.255	-30.6172
B_0017577_Z_aaa_A_3_6	wild	Berlin	aaa	-2.2601	0.4237	2.7436	67.6975	0.0525	0.8783	15.2462	135.439	73.4881	62.9074	134.456	72.3588	6.8223	159.448	66.7139	69.9565	159.411	65.3508	-11.0938	210.372	44.1649	88.4152	204.04	40.3613	-44.8817	208.579	-10.6638	117.865	205.77	-13.6681	43.856	319.143	85.5668	-14.2029	276.197	65.1502	94.4672	274.868	59.8134	-38.7538	326.106	33.5293	121.82	323.084	26.2085	-30.2243
B_0012567_Z_aaa_A_3_6	wild	Berlin	aaa	-0.7063	0.0533	0.1716	61.2809	-0.4454	0.306	11.3731	116.357	66.8126	55.408	115.155	65.9687	2.8326	124.528	51.4457	62.7296	122.21	49.6261	-8.6292	175.702	35.709	74.2642	172.894	34.1231	-45.5034	180.345	-13.0693	107.602	175.639	-19.1819	36.1945	278.624	70.5865	-19.7532	239.549	47.7644	88.9045	235.044	44.428	-44.3601	274.1	25.5685	114.335	271.011	20.0716	-29.6503
B_0070298_Z_aaa_A_3_6	wild	Berlin	aaa	0.0411	-0.1365	-0.1223	60.9453	-0.0104	0.3248	3.7774	118.556	52.8787	51.6401	122.532	55.533	-3.7605	140.657	48.338	57.904	140.419	50.7708	-24.6775	189.04	30.7293	74.4848	191.25	28.2981	-53.5224	193.007	-20.8832	106.685	195.369	-20.3199	26.5576	309.929	74.2093	-28.2126	256.062	51.7182	78.629	257.002	55.3515	-53.8005	304.197	21.6156	104.335	307.373	22.8597	-44.3046
B_0033960_Z_aaa_A_3_6	wild	Berlin	aaa	-1.8618	-1.1205	0.6635	64.0757	0.9985	1.1343	5.296	119.26	67.5119	56.0191	119.929	66.4248	-3.434	134.265	51.8358	61.9682	137.84	50.5946	-14.6161	186.339	39.2676	74.2187	189.192	32.8554	-49.2893	186.899	-16.3989	104.832	187.511	-19.967	27.7194	293.399	66.2322	-22.9225	242.994	52.2588	79.0309	244.938	52.0481	-51.7715	281.489	24.9649	109.248	283.644	17.0352	-38.468
B_0070299_Z_aaa_A_3_6	wild	Berlin	aaa	-1.9338	-1.8599	-3.6402	55.9743	0.1526	-0.4919	1.5045	131.308	67.5165	49.0675	129.076	69.7887	-5.0663	168.971	60.9745	56.9697	163.223	62.5406	-20.4847	205.614	39.8495	71.5473	202.108	46.9656	-53.199	212.282	-13.963	106.657	211.649	-9.298	27.3521	319.879	89.2357	-30.152	269.777	53.496	82.6314	270.332	58.55	-52.3635	324.248	31.8136	107.721	324.584	35.8514	-41.6857
B_0046167_Z_aaa_A_3_6	wild	Berlin	aaa	0.4155	-0.1226	-0.9523	64.0845	0.3154	3.3107	7.9847	129.84	62.733	51.0715	129.557	63.3635	-2.0634	177.54	55.0063	61.3626	171.345	53.7364	-15.9449	205.654	36.9918	75.4465	208.176	35.2137	-49.1146	216.931	-17.5325	112.126	220.476	-20.2162	28.6035	317.121	85.7147	-26.4976	278.495	54.7395	85.15	275.012	56.643	-50.3632	323.006	27.6932	110.248	325.433	26.0469	-41.8213
B_0070201_Z_aaa_A_3_6	wild	Berlin	aaa	0.1482	-0.2544	-0.352	62.554	-0.0612	1.802	8.6035	122.204	58.2611	56.5427	116.081	54.6216	-0.28	165.938	46.1364	65.6137	162.926	44.8314	-10.9906	185.44	25.777	76.2874	186.414	23.6614	-41.0714	196.09	-29.2881	108.28	197.466	-34.5534	36.6254	304.317	65.4051	-17.1329	257.423	43.0287	85.9432	259.245	41.1477	-44.558	313.271	11.893	116.481	310.425	6.0183	-36.5592
B_0070295_Z_aaa_A_3_6	wild	Berlin	aaa	-0.5931	0.5018	0.4341	60.5204	0.4744	1.3462	4.1602	127.26	65.1792	45.2732	129.01	71.3891	-2.7664	167.15	61.0775	54.0948	168.402	69.1541	-11.6927	196.135	35.9561	70.2005	191.331	45.3549	-43.5287	209.794	-18.0112	110.784	205.047	-6.2067	28.2143	329.889	96.97	-23.8282	274.331	63.0996	79.3815	268.414	72.6803	-47.5863	319.892	30.7703	110.625	318.857	41.6576	-39.3324
B_0013415_Z_aaa_A_3_6	wild	Berlin	aaa	-0.489	0.0609	1.1218	65.024	0.3527	0.4187	8.8298	112.175	73.5002	55.3452	113.921	74.8782	-0.1841	140.668	60.5482	61.291	138.481	63.1075	-14.9482	177.028	47.1259	75.7589	173.735	45.5043	-43.0315	174.295	-3.2039	105.747	176.899	-2.613	29.3823	274.2	85.2652	-22.5849	235.287	61.3069	81.481	239.691	62.7613	-50.3904	277.407	34.8272	107.827	275.881	36.378	-42.707
B_0047489_Z_aaa_A_3_6	wild	Berlin	aaa	-0.1975	-0.7142	-0.2147	68.9226	-0.1344	-0.4385	9.1126	111.651	66.3977	55.264	111.167	65.545	-0.7734	139.172	53.2488	62.1813	138.994	51.7616	-16.1853	172.396	38.5366	77.5265	172.976	40.0374	-49.7744	175.447	-12.9767	108.031	178.568	-15.4034	29.1076	267.381	71.1634	-34.9355	229.514	42.4943	91.5327	232.386	46.3707	-52.6455	267.567	22.3841	107.142	271.589	24.5334	-43.3285
B_0013223_Z_aaa_A_3_6	wild	Berlin	aaa	-0.1533	-0.3251	-0.2095	65.2125	0.0574	0.064	12.6486	108.965	61.7692	54.5509	108.404	67.0182	4.0815	146.023	51.5028	65.0731	141.367	55.0794	1.6131	172.021	32.8421	72.5765	175.37	34.0257	-35.6057	172.069	-9.7727	108.837	167.576	-6.7607	38.6578	259.308	78.3353	-11.0949	225.4	43.3534	84.9319	223.061	46.6474	-34.2571	262.724	20.1461	109.966	261.852	28.5606	-24.0442
B_0077168_Z_aaa_A_3_6	wild	Berlin	aaa	-1.0571	-0.4241	0.6403	63.9505	-0.1153	-0.1885	12.1586	100.594	60.3448	57.2681	98.6697	60.3758	6.7256	135.755	49.6506	62.2074	134.518	50.3414	-3.1272	163.806	29.6899	71.2125	163.531	30.7814	-39.9066	161.381	-17.3501	107.793	159.236	-18.5757	38.7546	242.524	65.7245	-13.0558	215.857	39.5008	86.2885	217.399	38.2489	-36.6698	254.324	15.0341	107.877	253.401	15.4018	-24.5223
B_0070340_Z_aaa_A_3_6	wild	Berlin	aaa	-0.2112	-0.0088	0.1354	60.583	0.3199	-0.4248	13.8145	103.917	61.4702	52.5044	101.218	59.2738	6.2967	133.99	54.7503	59.7954	131.45	52.6039	-6.4911	172.33	33.5173	69.144	169.741	30.4364	-42.0961	167.109	-10.6194	103.876	165.091	-14.1598	31.8108	255.738	79.9843	-14.6888	221.64	47.6835	78.9196	221.694	44.6983	-39.424	254.325	25.5975	101.882	252.655	22.5676	-31.0654
B_0070324_Z_aaa_A_3_6	wild	Berlin	aaa	-0.4309	0.0679	0.7355	62.8837	-0.31	1.2351	14.0749	101.081	60.4668	52.7438	99.82	61.2997	8.6384	121.563	56.9651	59.2836	123.259	56.264	-2.7282	167.569	34.4527	69.6119	163.179	34.3581	-43.5025	161.586	-14.2078	111.064	155.865	-13.2428	36.0433	251.257	73.1906	-15.3648	214.747	45.8487	87.6264	212.438	45.2491	-39.7153	260.974	25.2534	114.513	258.133	22.7566	-31.3708
B_0070333_Z_aaa_A_3_6	wild	Berlin	aaa	-0.6817	-0.8664	0.2382	57.7203	0.1249	-0.0108	11.0512	105.467	63.9954	52.7099	103.225	61.2584	4.8956	139.845	58.5024	61.0971	138.786	54.1505	-5.386	174.213	37.6545	67.5215	171.274	35.2954	-40.6995	162.471	-5.7016	97.7443	161.665	-13.4217	32.982	256.76	79.8619	-10.3481	220.907	56.1991	72.7835	222.386	54.5495	-42.5383	262.439	31.9196	104.017	263.117	26.7805	-29.8772
B_0023249_Z_aaa_A_3_6	wild	Berlin	aaa	-0.3209	0.2102	1.0732	61.4054	1.8832	-0.7959	10.5115	91.271	56.8194	54.4648	92.7489	57.3839	3.8115	134.38	48.9764	61.261	126.717	50.455	-3.2575	149.949	27.1323	71.151	148.011	28.8082	-35.4379	149.659	-10.3062	100.852	147.454	-9.4278	34.3761	230.608	65.1178	-12.1857	193.946	40.9199	80.2005	192.18	39.5718	-34.7968	227.043	21.2513	103.814	227.019	19.8243	-26.2539
B_0001951_Z_aaa_A_3_6	wild	Berlin	aaa	-0.3587	-0.1882	0.2983	62.4789	-0.0943	0.1181	12.4984	86.3644	52.008	59.5871	85.4091	51.8383	6.5453	131.909	48.3832	67.0521	128.391	45.917	-2.1023	165.46	29.4064	77.5788	166.901	23.3793	-40.8394	166.19	-23.1765	107.239	161.952	-29.792	40.9744	243.417	66.7683	-12.5042	211.788	39.3758	90.0337	210.873	31.2252	-36.8198	246.374	12.5363	110.998	245.812	6.1344	-24.386
B_0043157_Z_aaa_A_3_6	wild	Berlin	aaa	-0.1456	-0.2294	0.2056	59.0412	-0.6515	-0.0406	7.7101	93.7098	60.6279	48.2844	94.308	61.1116	-0.3347	142.91	48.6019	54.867	145.208	47.6248	-10.4789	163.995	27.3877	64.8261	169.703	26.1826	-41.0365	167.307	-19.3795	96.9145	171.435	-18.7669	25.4311	247.771	71.2737	-22.4896	217.071	41.1526	74.8581	219.638	42.4371	-46.2221	253.128	16.4419	99.0794	257.034	18.0847	-39.6524
B_0030929_Z_aaa_A_3_6	wild	Berlin	aaa	0.7054	0.6765	-0.1079	64.1392	1.4351	-0.6395	8.9534	96.5791	67.7074	52.2792	98.4796	67.7625	-0.829	133.091	54.6337	58.8948	131.613	53.7027	-12.9016	170.407	37.9379	68.5121	171.962	35.9295	-44.185	172.936	-11.2193	97.6681	178.101	-14.5443	26.0307	242.546	79.3315	-25.4772	216.545	51.6747	76.6983	218.775	50.4842	-45.458	250.948	24.1212	94.4689	256.865	22.8587	-39.4701
B_0023431_Z_aaa_A_3_6	wild	Berlin	aaa	-0.2314	-0.1746	0.1182	61.2649	-0.6174	1.0356	12.9003	97.3091	60.7061	56.1523	95.5807	61.4931	6.6405	131.878	55.8272	65.6583	127.619	54.6917	-5.6428	161.654	29.1583	77.3502	156.065	31.6147	-40.4951	168.108	-23.3179	113.486	160.021	-23.0373	39.1779	239.752	75.0546	-16.1659	212.047	40.6748	94.1054	207.386	41.6585	-35.8744	250.106	17.6038	118.557	241.463	16.7875	-24.7365
V_0002773_Z_aaa_A_3_6	wild	Vienna	aaa	0.9765	-0.4772	-0.3638	68.3718	-1.7628	0.2739	13.2842	108.064	56.6072	57.4348	107.41	54.6011	3.3271	143.559	45.5952	67.3452	143.368	44.1731	-10.3319	166.938	22.098	77.5326	167.095	20.573	-42.0307	162.031	-25.9981	106.09	164.191	-31.8349	35.6336	259.038	63.2334	-20.0491	231.402	35.2459	85.1477	229.804	33.7529	-44.0306	257.592	11.9988	109.945	256.685	1.8655	-30.0041
V_0001910_Z_aaa_A_2_5	wild	Vienna	aaa	-0.6231	0.6384	1.0366	65.2617	0.1644	0.384	9.2817	99.6409	64.5033	49.4071	100.079	63.8223	0.592	127.701	55.6627	55.1735	128.135	55.7774	-13.9138	162.352	35.4317	68.2275	164.737	39.2442	-41.5346	162.441	-10.7806	97.8667	164.464	-6.1463	22.8486	245.586	79.3553	-23.3517	211.021	45.863	73.637	211.509	48.7098	-44.0716	249.068	18.294	94.6414	251.59	22.9229	-39.7277
V_0001774_Z_aaa_A_4_6	wild	Vienna	aaa	-0.949	0.0527	1.2767	71.9375	-0.7753	1.3363	12.9159	124.217	58.7051	58.4273	124.076	57.1691	4.1438	158.927	46.0992	62.3467	151.92	48.8167	-5.4511	190.406	26.4502	66.5302	194.414	21.5452	-47.295	192.981	-20.912	100.81	199.782	-26.5101	28.1664	275.83	56.4762	-19.64	240.355	34.6026	76.1373	245.704	33.1329	-50.6403	281.071	9.6008	99.8348	288.61	0.5838	-41.2296
V_0001912_Z_aaa_A_3_6	wild	Vienna	aaa	-0.252	0.238	-0.029	71.3144	0.0136	0.46	12.588	107.508	60.0177	54.5318	106.565	64.9244	5.6731	147.057	49.4929	64.1819	142.061	54.1809	-2.0282	171.945	27.8191	75.1095	169.441	39.7699	-31.1735	172.313	-21.7171	117.354	171.303	-6.3773	32.7692	265.21	74.1001	-16.6717	237.104	41.0362	95.8962	236.774	48.5047	-38.7704	274.612	5.6701	126.283	270.254	22.7912	-31.0175
V_0028810_Z_aaa_A_3_6	wild	Vienna	aaa	0.4135	0.1953	-0.665	69.9214	-0.0087	0.0133	12.448	113.163	62.8531	55.5622	112.587	63.5546	4.7494	151.542	45.9676	64.934	162.207	45.8749	-7.4789	178.041	23.5878	75.1729	177.654	26.8208	-40.1109	183.524	-25.0241	110.612	181.683	-21.0484	33.7784	255.352	63.4372	-14.51	231.562	34.6316	82.9033	233.87	39.1338	-44.6716	274.875	9.635	116.285	275.799	10.8444	-32.1531
V_0016554_Z_aaa_A_3_6	wild	Vienna	aaa	-0.5607	-2.5097	0.485	68.4249	-0.5148	-0.4242	4.3744	113.028	54.1591	49.9491	113.479	55.9233	-0.4119	140.647	56.7473	56.1777	140.896	49.2977	-9.5082	173.625	18.1316	63.4387	177.232	18.7637	-52.2629	179.842	-39.7185	102.618	182.725	-25.5082	20.5077	258.39	63.5928	-34.2648	233	28.5227	76.4616	237.208	32.8342	-56.4992	263.397	6.7148	99.1275	271.824	12.5588	-48.5204
V_0054772_Z_aaa_A_3_6	wild	Vienna	aaa	-0.2548	-0.0507	0.0135	64.0967	0.0921	0.2412	17.2581	147.198	61.7001	55.6812	145.842	66.432	10.6754	162.224	43.679	66.4972	156.433	48.8644	-0.5654	214.949	25.7008	84.7574	206.716	31.5661	-33.8664	225.01	-32.4102	127.339	215.463	-25.8461	46.0807	332.696	73.0185	-6.6053	278.861	40.3957	94.2895	273.561	50.8981	-29.4006	337.814	3.556	132.744	322.586	18.0854	-20.9174
V_0000382_Z_aaa_A_3_6	wild	Vienna	aaa	-0.3935	0.0531	0.3399	60.7613	-0.4285	0.5991	5.357	108.207	64.1314	53.9434	107.888	68.3933	-2.5451	145.474	49.9523	64.5706	137.584	51.543	-9.1313	170.144	29.8168	74.4183	168.441	35.374	-39.2563	172.223	-23.1464	109.927	167.734	-14.4106	33.6099	244.623	70.6038	-13.5067	216.745	43.0609	86.8931	220.938	46.2634	-38.5036	265.248	13.518	115.279	261.061	19.5462	-32.6172
V_0013527_Z_aaa_A_3_6	wild	Vienna	aaa	0.1077	-0.1086	-0.1335	64.9193	0.1005	-0.3804	15.1011	111.117	62.8879	58.0691	109.212	63.0663	9.0439	152.15	46.4263	65.832	147.729	44.3248	2.5091	181.776	27.2714	72.229	181.637	23.4027	-39.8	183.332	-21.5477	108.208	177.187	-28.0325	40.5726	230.459	67.3948	-5.8918	233.556	40.7634	88.01	231.764	35.9481	-36.6502	274.361	13.5841	118.984	270.405	4.2759	-24.6265
V_0002740_Z_aaa_A_3_6	wild	Vienna	aaa	0.2459	-0.0773	-0.4406	58.873	0.0527	0.1121	7.0498	104.047	60.8057	46.7747	104.174	61.9156	-2.3785	147.442	50.4014	55.8424	150.981	50.2253	-8.193	168.486	29.5372	61.1386	168.283	30.585	-42.3682	169.286	-12.3513	97.0625	168.991	-10.8299	28.391	249.731	69.9457	-23.4074	214.956	39.7747	77.2115	216.833	40.0194	-43.6348	263.306	25.0744	95.7689	261.668	26.7125	-32.47
V_0031036_Z_aaa_A_3_6	wild	Vienna	aaa	0.3135	-0.1646	-0.5239	63.2491	0.0282	0.3238	5.8132	107.998	60.466	48.1517	106.75	62.8594	-1.682	140.06	54.156	57.4856	138.794	56.4545	-6.7816	179.986	31.1629	64.7064	178.356	35.654	-42.1263	181.773	-20.615	106.063	180.948	-12.9853	24.8294	267.865	70.8319	-23.6824	234.231	35.245	80.0115	233.615	43.8264	-44.7555	267.839	11.1348	106.716	267.59	19.9929	-34.684
V_0022743_Z_aaa_A_3_6	wild	Vienna	aaa	0.9562	-0.0827	-1.1604	64.7375	-0.1267	0.0388	11.245	95.6446	69.9757	55.3097	95.2646	72.0316	6.5339	128.118	56.5874	64.3567	120.509	55.0485	-5.3542	164.205	32.7326	74.6471	156.471	34.6929	-35.4785	163.96	-17.858	110.306	157.417	-15.1945	36.1953	236.718	66.3566	-8.8532	215.58	41.5754	84.0792	213.512	43.2232	-34.6417	251.818	17.229	111.849	247.492	21.8798	-21.4105
V_0002746_Z_aaa_A_3_6	wild	Vienna	aaa	0.8158	-0.0594	-0.9529	60.1868	-0.041	0.0146	3.2142	106.983	62.1689	45.4039	108.495	64.2117	-5.0832	144.168	52.0996	52.4974	143.789	54.7065	-16.9901	173.299	28.9612	62.448	178.572	28.6278	-52.1092	182.004	-15.5361	95.4781	183.554	-15.807	16.5129	255.011	77.8916	-30.8442	220.981	44.3168	72.4258	224.719	45.5624	-54.4703	265.183	23.264	93.9327	268.465	27.5484	-47.0618
V_0068154_Z_aaa_A_3_6	wild	Vienna	aaa	-0.0372	0.5016	-0.8464	60.1519	-0.3736	-0.7827	12.2089	100.876	60.2999	52.1448	97.8823	62.0781	5.2936	138.051	42.7835	63.1978	130.147	50.0879	1.012	174.286	32.9909	75.1784	170.298	35.2574	-29.6736	184.142	-21.2633	112.839	173.826	-17.1157	39.8511	247.228	69.4751	-8.5548	233.573	39.6685	94.5326	231.784	45.7665	-26.0992	266.889	14.2429	117.768	259.173	19.6958	-24.9279
V_0066135_Z_aaa_A_3_6	wild	Vienna	aaa	-0.4162	-0.005	-0.0846	61.4953	0.0971	1.3546	18.3653	100.654	55.4409	56.591	96.861	55.0367	11.4444	130.382	44.4358	67.1381	130.287	42.6688	3.6202	159.302	25.5655	75.7693	154.431	24.6915	-35.4019	161.766	-16.0869	112.917	148.699	-19.394	44.9352	243.26	61.4791	-11.3271	216.408	31.7592	95.6276	213.245	34.8299	-30.7514	250.129	8.2247	117.79	237.205	11.4003	-18.6382
V_0058180_Z_aaa_A_3_6	wild	Vienna	aaa	-0.4464	0.2608	0.4726	65.6373	-0.4645	-1.6088	12.2899	122.636	72.0994	60.5727	120.061	71.0735	4.8983	136.632	53.5555	67.0121	134.636	53.8813	-8.0857	179.246	38.8317	79.6291	179.53	39.3869	-43.3189	188.444	-10.5083	114.658	185.796	-14.3436	36.6591	278.797	78.983	-19.3376	243.055	51.0802	91.6865	245.062	55.8638	-44.1467	285.829	35.1672	118.555	283.92	34.5694	-28.3782
V_0005203_Z_aaa_A_3_6	wild	Vienna	aaa	0.2391	0.0499	-0.0759	61.6979	0.1353	-0.1244	4.9498	121.883	64.5581	54.1318	131.148	72.932	-0.5394	153.291	61.4545	64.7728	139.442	58.8928	-13.586	195.769	37.0858	82.5516	194.174	38.1841	-46.8898	209.422	-13.0654	116.063	203.808	-10.2818	35.5009	320.586	91.7235	-20.7126	276.016	61.4955	91.572	272.125	64.8018	-45.7933	317.742	29.8792	121.555	314.114	35.7645	-31.7067
V_0007485_Z_aaa_A_3_6	wild	Vienna	aaa	2.0348	0.0407	-1.5795	55.761	0.11	0.1254	-1.3822	130.158	60.1638	41.5606	130.6	65.9813	-9.6205	156.393	50.0755	48.3547	163.051	50.3847	-27.0615	206.126	30.193	62.3687	207.288	32.7837	-60.1164	197.66	-21.7907	99.983	205.959	-14.5893	9.5925	310.27	77.0544	-42.4948	263.461	43.9798	67.5842	264.594	54.5248	-75.7069	310.235	14.2692	99.8765	317.312	24.448	-66.9857
V_0003060_Z_aaa_A_3_6	wild	Vienna	aaa	0.2524	0.0368	-0.1167	68.2397	0.0434	0.6591	10.286	141.387	62.9229	55.2859	141.742	64.0761	0.1275	168.562	55.3444	62.208	173.758	52.7155	-17.1896	205.599	30.121	73.6006	201.079	27.1347	-55.8815	215.611	-21.2382	109.023	216.547	-30.9908	29.9241	323.897	78.8747	-23.9418	280.961	56.5231	84.3129	280.43	50.8558	-56.9022	329.098	25.8731	113.995	331.833	21.1916	-44.167
V_0005562_Z_aaa_A_3_6	wild	Vienna	aaa	-0.1629	0.1649	0.4034	60.3234	-0.4912	0.2913	13.9388	127.969	65.3895	58.1361	126.514	63.3077	3.5425	135.023	47.3726	70.7398	145.366	48.7356	-7.467	188.543	29.437	84.1533	186.46	27.7106	-40.7109	199.844	-18.1176	115.948	192.048	-21.2471	46.1228	300.462	72.7649	-17.7594	264.494	44.0687	101.252	260.645	41.4301	-35.163	315.269	21.9625	124.055	307.731	18.7954	-20.6622
V_0003061_Z_aaa_A_3_6	wild	Vienna	aaa	-0.5275	-0.0011	0.6933	63.1483	-0.2046	-0.8886	9.4194	147.739	66.23	47.6596	149.243	65.645	0.1005	181.185	53.3286	55.9491	180.153	54.2724	-19.4914	209.1	29.8521	69.5815	215.912	30.8597	-54.9034	217.466	-19.4682	104.933	227.138	-23.3028	20.2471	341.896	74.4278	-32.1516	287.164	48.0921	76.6508	291.55	47.4229	-60.6388	333.727	17.2694	101.805	338.853	18.4485	-49.1711
V_0005201_Z_aaa_A_3_6	wild	Vienna	aaa	0.135	0.1068	0.3577	63.8707	0.232	0.6284	4.3775	135.643	62.6228	49.3444	137.117	63.7298	-3.4176	157.608	54.8236	55.2904	159.343	55.585	-18.7775	192.968	30.0891	69.2812	199.553	33.8155	-59.7132	207.121	-21.7061	109.6	211.807	-22.673	20.5249	318.595	75.5302	-33.9001	268.341	48.9464	79.3896	268.281	49.7968	-60.4872	315.727	18.02	104.642	321.71	24.0281	-48.9885
V_0028809_Z_aaa_A_3_6	wild	Vienna	aaa	-0.6728	0.2168	1.6209	64.7563	-0.0362	0.2345	11.8704	138.54	59.6676	56.1568	139.289	61.7092	2.3717	158.602	50.5005	66.6535	158.306	48.9488	-14.8248	194.09	29.8099	85.3805	195.108	22.7448	-50.5861	203.221	-19.6418	117.522	203.083	-35.3897	38.4916	310.86	68.8586	-23.7691	272.943	43.6494	93.8636	276.22	41.569	-46.4845	312.896	19.6989	120.842	312.005	8.4786	-33.3051
V_0068155_Z_aaa_A_3_6	wild	Vienna	aaa	0.0237	-0.0728	-0.1014	61.178	-0.0099	0.6679	14.1693	144.276	59.5746	56.1521	139.864	57.9923	6.2599	168.922	45.6284	69.7234	174.408	45.8655	-8.0582	214.788	27.524	86.8363	211.758	27.0638	-44.2361	219.387	-26.8037	123.162	211.905	-22.3937	45.5962	330.014	71.4026	-14.822	283.214	45.0643	99.9072	276.562	44.3314	-38.7211	335.327	18.0285	130.362	327.295	25.4384	-26.8515
[truncated: 140 more columns]

## Sheet: Dog
ID	W_D	Breed	Group	museum	x1	y1	z1	x2	y2	z2	x3	y3	z3	x4	y4	z4	x5	y5	z5	x6	y6	z6	x7	y7	z7	x8	y8	z8	x9	y9	z9	x10	y10	z10	x11	y11	z11	x12	y12	z12	x13	y13	z13	x14	y14	z14	x15	y15	z15
NMBE_1051191	domestic	Afghan Hound	Dog	NMBE	-0.2413	0.43225	-0.20045	21.5633	-9.50905	1.97915	8.9023	20.475	3.72135	21.9293	-0.83505	23.3336	15.2767	17.6056	22.0177	51.5249	13.0076	24.6441	47.9328	23.123	24.8931	70.2495	2.98465	6.8191	54.6737	43.0802	7.43825	102.08	0.5435	-1.1967	78.9882	66.037	0.43605	89.8576	9.97715	13.3643	74.961	51.5403	13.2708	118.352	14.3963	33.1213	97.9445	65.7382	34.376
NMBE_1051192	domestic	Afghan Hound	Dog	NMBE	0.334	-0.13785	0.4243	18.8579	-10.6088	3.8911	9.3933	20.61	3.8344	22.169	-0.86375	25.2996	15.2583	17.9799	24.0189	57.202	14.1471	30.2126	54.5956	25.3219	29.9083	71.101	1.2896	12.3714	55.562	43.6169	11.995	103.757	-1.3266	2.28615	81.5127	64.854	2.48825	92.9267	6.8859	17.8897	77.3986	52.6224	17.4248	121.782	12.9947	39.9943	103.05	64.8903	39.8424
NMBE_1051193	domestic	Afghan Hound	Dog	NMBE	-0.85685	-0.29565	0.0859	21.7968	-9.5959	2.1318	11.9501	21.8595	2.97355	27.7854	1.22015	24.6738	21.646	19.4415	25.0116	58.2062	14.1637	27.2999	51.9718	25.1737	27.4252	74.9435	3.99615	5.6312	60.5668	44.8147	7.70095	110.845	2.26385	0.0917	87.4727	70.4078	2.95885	97.0451	12.2341	13.5525	82.5898	53.5108	14.3897	124.46	15.2744	36.2762	105.603	68.0527	38.4162
NMBE_1051194	domestic	Afghan Hound	Dog	NMBE	-1.62025	-0.32125	-0.01345	20.8752	-10.5765	3.1093	9.27525	20.3395	3.728	19.482	-2.0516	21.4344	13.5565	16.2411	21.4965	46.0952	9.46745	25.3137	43.9889	21.7092	26.0323	65.0561	0.77965	8.68575	51.2041	39.3781	10.762	97.9934	-0.96615	1.32215	76.9228	63.7835	3.3901	86.8288	6.9631	14.9312	72.0661	50.6972	15.9565	110.825	9.96925	38.4195	93.3624	64.6606	38.9322
NMBE_1051195	domestic	Afghan Hound	Dog	NMBE	-0.7214	-0.0877	0.1353	18.5206	-10.7701	0.4402	8.02495	17.9477	1.9855	20.6133	-4.35995	19.4681	12.4077	15.5882	19.4498	51.3472	10.7331	25.8944	45.334	20.2741	25.5473	65.8388	2.4805	8.9549	53.0127	36.8866	10.9146	98.6304	1.2994	2.29815	75.3976	58.8394	4.2781	83.077	9.3095	16.3605	70.1658	43.3931	17.4988	113.572	9.1494	32.2704	93.7921	63.6568	32.5055
NMBE_1051209	domestic	Afghan Hound	Dog	NMBE	-0.1865	-0.696	-0.35475	19.7801	-11.9207	-0.36075	8.42095	19.9435	-0.3046	20.1754	-3.2879	22.7557	11.7721	16.7797	20.7799	52.9491	10.271	28.5741	48.0111	23.6814	28.1226	75.2591	1.00115	8.4157	58.5538	44.242	8.9948	109.918	0.01135	2.9491	86.271	67.4445	3.60105	98.0547	9.5106	17.552	81.8163	52.7204	16.9763	124.528	9.4223	41.9162	101.56	69.396	40.1092
IfHa_16136	domestic	Akita	Dog	Kiel	0.0037	-0.01185	-0.0872	20.2846	-8.9774	1.5353	7.3102	20.496	2.99355	28.7406	1.5306	25.0292	21.1832	19.2416	25.4398	61.8075	19.3217	30.3351	55.6041	31.7554	29.6886	67.5513	2.60835	10.8519	48.7152	47.2898	10.5453	102.512	-1.6013	4.35455	70.3069	75.8361	4.7036	89.6947	10.6697	17.7654	69.174	59.2397	17.0151	116.056	14.5533	46.1825	91.4258	74.167	47.4884
IfHa_15452	domestic	Akita	Dog	Kiel	-0.0913	-0.09185	0.4128	19.4237	-7.62355	5.41425	8.31105	21.021	4.5716	22.257	0.0533	25.563	15.1708	18.0679	24.5615	50.1514	14.2698	29.943	45.4624	27.1429	29.6566	63.5655	2.7108	11.6835	47.7712	42.9502	11.7238	95.4637	-2.6797	6.20865	67.2141	68.9697	5.03765	83.6717	8.53095	18.3118	65.8869	53.3079	18.2323	108.961	14.6737	42.995	88.1285	66.0595	42.1583
IfHa_23968	domestic	Akita	Dog	Kiel	0.0515	-0.0711	0.29115	19.1147	-8.69585	2.19345	6.45485	20.4368	3.71245	21.9199	-1.32375	23.0636	14.5559	16.0567	24.2052	54.076	16.2667	27.6814	50.4671	27.0907	27.8833	63.5677	2.78955	10.0967	45.1543	43.5422	11.1554	94.919	-0.92735	0.8748	63.133	71.0189	3.065	83.9566	10.0724	17.0736	63.5693	54.2805	17.5078	107.072	15.1196	42.7642	82.2301	67.8591	44.4482
IfHa_17056	domestic	Akita	Dog	Kiel	0.21495	-0.16745	0.00175	19.3165	-8.98675	2.70045	7.3577	20.7883	3.85255	28.7786	1.49885	25.4985	21.3908	17.8489	25.7371	60.4701	17.9512	30.5555	52.6695	28.9491	29.6582	69.3091	3.98475	13.0344	52.8115	46.4408	14.177	104.837	-0.6409	5.24165	73.1517	75.1137	6.5062	91.0695	11.7274	17.1691	72.3359	57.326	17.5094	116.53	17.0526	43.0891	94.5221	73.865	44.6893
IfHa_22335	domestic	Akita	Dog	Kiel	-0.0018	0.0473	-0.03305	16.4227	-8.5035	2.308	4.8267	18.4039	2.78335	21.4217	-0.2024	23.1114	13.6039	17.5837	23.1066	47.7329	14.2609	26.7095	42.895	26.5845	26.427	60.3608	3.90075	8.2313	43.8484	42.5874	9.34575	93.2276	-0.2408	1.0683	62.6632	70.157	2.94155	82.9335	11.2469	13.6704	63.4282	54.5119	14.6454	106.449	16.6284	37.0001	83.0436	68.9871	38.4076
IfHa_22182	domestic	Akita	Dog	Kiel	0.3485	-0.2353	0.64955	20.6294	-9.1946	2.72885	7.96255	21.3239	3.31835	26.489	0.57905	25.1964	18.3947	19.0046	25.5341	50.2274	12.9299	26.9243	44.4653	27.82	26.6294	61.5701	-0.35125	9.65415	41.7799	44.6391	9.8904	95.8384	-4.58305	3.95275	61.8987	72.9643	2.5977	78.9715	6.6979	15.8673	58.171	52.9186	15.2413	101.839	12.1862	45.7809	76.1025	68.2604	45.1457
NMBE_1051374	domestic	Akita	Dog	NMBE	-0.9119	-0.2318	-0.2084	16.9576	-11.097	-0.6276	0.43985	19.3346	1.96105	23.5733	-0.1855	24.8599	14.6151	19.9071	26.1235	53.2217	15.6873	26.8128	43.379	29.8944	27.3643	60.1649	2.348	7.80995	36.3599	46.0277	8.35685	91.2067	-2.70355	-1.29855	51.7366	75.1253	0.4263	76.8936	10.1707	13.5104	53.7917	55.775	14.7853	102.468	17.7708	39.8857	76.0114	71.5371	40.9926
NMBE_1051382	domestic	Akita	Dog	NMBE	-0.2867	-0.03935	0.33495	17.3119	-12.6751	2.0596	2.53395	21.0985	2.2401	26.6114	4.49195	27.2865	18.7327	20.5923	26.2906	55.8795	15.488	26.4057	48.4565	31.2275	25.0389	64.1913	3.04045	10.5925	44.8344	48.4473	8.26245	99.868	-3.7071	3.4768	63.2527	75.2554	2.33195	83.0866	7.7643	18.8666	62.1028	56.2623	17.5769	110.871	19.1162	42.4829	87.6821	71.1226	42.8867
NMBE_1051367	domestic	Akita	Dog	NMBE	-0.62325	-1.41145	0.11335	15.4984	-13.153	1.96445	0.6267	22.6019	4.2183	22.6367	0.46005	26.9523	14.2713	18.6138	27.0031	54.1038	17.266	29.2188	48.377	32.6287	28.433	60.8877	0.4522	6.78245	40.0157	47.1011	11.2351	95.6385	-3.172	4.03085	59.5622	75.931	5.71865	79.2756	10.5727	18.5497	59.1397	55.7067	18.331	107.048	15.0441	45.5194	81.5738	72.0751	46.1367
NMBE_1051368	domestic	Akita	Dog	NMBE	-0.31985	-0.0968	-0.17895	16.2223	-13.6028	0.8036	-0.49385	22.3727	0.65495	21.2166	-1.5241	23.6953	11.0728	20.9204	24.6368	48.9858	14.1465	27.6648	39.4207	31.7739	25.984	59.4641	-1.51955	8.21385	35.3992	49.2582	7.0794	94.1462	-6.5394	-0.19225	54.5399	77.911	-0.87285	77.5772	7.21805	18.107	55.4785	56.8455	17.6171	104.976	14.0995	46.1907	77.5387	72.7768	45.9567
NMBE_1051370	domestic	Akita	Dog	NMBE	-0.4548	-1.28415	0.28845	18.673	-12.9179	2.26	2.0633	21.0963	2.0247	19.6014	-2.55265	23.7246	9.9117	18.3078	24.0537	46.199	11.1151	30.1274	40.1413	25.6444	30.7304	57.7281	-3.55885	10.7758	36.6257	44.7836	11.4823	90.3177	-5.99305	7.58235	55.4066	71.0007	7.4612	76.3044	7.1858	20.9872	57.717	54.8005	19.7889	103.074	13.3284	45.9603	78.0986	68.3728	46.3413
IfHa_20383	domestic	German Shepherd	Dog	Kiel	0.9225	0.54665	-0.5788	22.3896	-15.1078	1.68405	9.2886	25.8284	5.65165	27.5815	-5.00035	25.0114	18.2647	19.3746	27.4104	55.8663	10.8057	28.3607	51.3894	25.1512	28.8001	75.0546	-0.05355	11.3514	57.9481	46.0235	13.945	106.829	-2.1805	0.46085	77.8046	71.3449	3.221	95.796	8.1047	18.6639	78.212	56.8976	20.7517	128.315	13.3298	40.2861	103.958	74.8062	41.1724
IfHa_79	domestic	German Shepherd	Dog	Kiel	-0.0694	-0.08865	1.0068	22.4007	-10.8697	4.4859	12.1448	21.3055	5.1855	25.199	-1.92945	25.4321	18.0957	16.7786	24.8838	56.4405	11.3855	27.5951	50.0299	23.9028	29.2872	71.6611	1.174	8.1515	57.9696	40.7377	10.3232	105.31	-2.89795	2.30495	82.8364	65.7092	2.9025	98.7712	8.4647	15.6707	84.0386	53.51	15.6633	125.386	16.4995	39.1091	109.908	63.0635	38.9626
IfHa_2026	domestic	German Shepherd	Dog	Kiel	0.0269	0.28425	-0.3302	19.455	-13.4253	2.55565	8.2629	20.6889	2.65585	20.6629	0.0766	21.1751	13.2032	16.459	20.5745	46.7672	11.7613	25.7292	43.4032	22.658	25.475	64.1003	-0.3543	10.4932	47.6084	40.9935	10.8048	96.7225	-2.92395	4.06905	71.9132	65.3417	3.4692	85.7726	7.9676	18.42	69.5678	51.9826	18.2295	115.056	16.0179	36.5869	97.6032	65.096	36.3979
IfHa_2467	domestic	German Shepherd	Dog	Kiel	0.33085	0.19495	-0.0381	18.629	-10.8471	5.036	9.8225	25.737	7.23095	24.5295	-2.2707	25.6244	18.0103	19.897	27.0204	53.0379	15.2545	29.7769	50.2152	27.5058	30.3642	68.7849	1.53875	10.8065	55.6872	45.9074	13.2985	100.192	-2.0823	2.32485	76.0918	71.683	3.60495	89.7144	10.6159	18.3139	74.7318	56.7381	18.7183	119.537	16.9662	39.5559	103.219	71.7348	39.4179
IfHa_21874	domestic	German Shepherd	Dog	Kiel	-0.2006	0.07455	-0.15475	22.9215	-13.448	5.2201	11.1315	25.5603	6.43465	26.6499	-1.33905	29.3686	19.1248	22.1851	29.2352	63.6901	16.383	31.0888	57.1855	28.5599	31.2309	77.5227	1.38595	12.622	61.6673	48.7875	12.4404	108.351	-3.08785	3.97035	80.5005	71.1788	4.00995	98.4135	10.9263	19.4101	81.7092	56.9832	19.271	132.892	12.548	38.7946	112.397	77.1252	36.9496
IfHa_21837	domestic	German Shepherd	Dog	Kiel	0.0866	-0.0377	-0.48405	23.0763	-15.9748	4.4801	8.98635	26.1299	4.8755	25.7664	-2.759	28.1464	17.2958	21.2715	28.8989	60.2788	13.1291	33.4055	54.3802	26.8538	33.8462	76.7518	0.05905	13.9865	59.8526	48.1489	16.1852	110	-4.8496	6.3897	81.0953	72.4806	7.07715	97.3377	9.30645	20.8733	80.739	57.8503	22.1359	127.432	15.8794	41.5891	107.425	72.0897	41.5703
NMBE_1050690	domestic	German Shepherd	Dog	NMBE	-0.63395	0.40655	0.23775	25.5465	-13.0876	2.0308	7.9173	25.5706	2.3128	26.3403	-1.82045	28.3112	14.8262	23.7539	27.1244	62.7567	17.9674	31.3656	58.5927	32.083	31.815	76.0806	-0.96255	10.655	56.6272	49.1056	12.9738	107.228	-4.7971	-2.01565	77.805	74.8744	-1.20155	96.1012	9.03685	21.6158	78.5076	57.3787	20.9594	130.382	14.2074	42.6773	104.752	77.4362	45.0928
NMBE_1052335	domestic	German Shepherd	Dog	NMBE	-0.1756	-0.28215	0.5153	20.8974	-13.5479	3.96185	7.2189	25.0444	5.3816	26.2237	-1.15865	29.9657	15.8915	20.7957	29.4459	61.639	15.7345	32.3533	54.2234	28.9322	33.5275	73.7347	-0.4529	11.9092	54.2114	47.6229	13.1195	106.447	-4.20125	2.86975	76.0042	71.9501	5.5244	95.6623	10.5681	20.7906	77.1553	56.8608	21.8837	129.101	15.472	40.989	106.376	74.2634	42.2753
NMBE_1062861	domestic	German Shepherd	Dog	NMBE	-0.54175	-0.06325	-0.2829	20.7539	-14.2559	1.86145	11.0975	25.0779	6.4021	23.9056	-1.70105	28.1182	16.2332	19.3074	26.993	58.2686	14.5419	32.867	56.1908	28.1688	33.1031	70.6667	-0.7589	9.81395	54.2191	44.298	12.9629	109.153	-3.15995	5.0364	79.9876	73.1162	5.7755	97.1276	8.95025	21.1045	78.2386	58.1746	20.5896	129.988	14.0452	37.6727	106.975	74.6822	36.5329
NRM_1050686	domestic	German Shepherd	Dog	NMBE	-0.08235	0.10005	-0.0936	20.7919	-12.0554	2.057	9.2999	23.2396	1.6785	25.8142	0.72295	23.7351	19.1297	19.7571	23.9285	61.0253	14.9284	28.2646	54.0278	28.3475	27.7425	74.2083	3.4042	10.2819	56.3458	45.661	6.73715	107.168	-0.673	4.09475	81.6527	67.1658	4.34665	93.9339	9.9239	20.6436	79.238	53.4553	18.8984	125.896	13.329	38.9273	104.93	68.9463	40.5607
NMBE_2	domestic	Intermedius type dog	Dog	NMBE	-0.2871	-0.1891	0.37335	17.4042	-12.0757	0.4832	1.47445	18.7768	-0.78425	17.1542	0.541691	18.4133	9.93291	14.2293	16.6423	46.4875	12.0196	25.0705	40.5404	23.3164	24.4948	58.5431	-2.58805	6.2585	37.9287	41.0159	5.9003	89.1939	-7.0103	1.02495	57.4499	66.5452	1.15705	75.5345	4.73045	13.3191	55.9165	48.5149	12.7296	101.117	11.4997	37.3059	77.1963	62.3122	36.4881
IfHa_26202	domestic	New Guinea Singing Dog	Dog	Kiel	-0.3804	0.4366	0.02555	15.6468	-11.1936	1.44275	3.69695	18.1722	2.88215	13.8401	1.4318	16.5443	8.7868	13.5218	16.2831	37.2329	8.98025	21.9645	33.7248	20.0456	21.7195	50.4162	0.51845	8.6022	34.5519	36.354	8.6521	77.3083	-1.56925	2.27105	48.6283	57.0984	2.00045	63.52	6.7325	14.1645	46.257	43.5664	13.4284	84.0457	12.9951	33.6155	64.9211	54.6028	33.8749
IfHa_23626	domestic	New Guinea Singing Dog	Dog	Kiel	0.3853	0.78195	0.2049	16.4841	-10.9538	0.3111	3.54305	16.5663	1.48545	15.8958	1.87005	15.5263	9.4465	15.0712	15.7183	38.7356	9.86575	19.5857	31.5347	20.3749	19.2677	49.8747	0.54555	5.5144	33.5625	35.752	5.3215	75.8588	-1.76305	-1.2156	48.5394	56.4552	-0.3685	62.0487	5.88115	11.1879	45.1912	43.013	11.0097	83.6121	13.8628	31.2503	64.8608	53.7099	31.8956
IfHa_24892	domestic	New Guinea Singing Dog	Dog	Kiel	0.03325	-0.3744	0.75085	18.4654	-11.5229	1.865	4.31415	17.9495	3.3666	17.8443	0.52655	20.0848	10.2294	14.868	19.9855	44.6985	10.8042	24.3932	40.0735	21.5801	24.2123	57.0465	0.55835	9.2813	39.0962	38.8141	9.97465	86.2939	-1.6234	1.22805	52.1677	63.687	2.1499	70.7799	7.88215	14.5389	50.5998	46.0367	12.5432	92.9404	16.5294	34.2938	73.6816	56.8854	35.8538
IfHa_26201	domestic	New Guinea Singing Dog	Dog	Kiel	0.08935	0.52215	0.2612	16.2109	-10.1402	1.129	2.5229	16.5033	1.605	15.5229	2.05525	16.932	8.60935	15.0806	16.9639	38.9252	12.2114	21.9639	34.2471	21.9508	21.8679	49.4473	2.51755	8.02465	33.6606	36.0463	6.83025	78.8068	-0.5773	1.56965	47.5738	59.2411	1.80235	62.466	8.82575	14.0242	45.7848	44.5996	13.4237	82.6589	15.6271	34.1504	63.4952	55.842	33.9301
IfHa_26203	domestic	New Guinea Singing Dog	Dog	Kiel	-0.1295	0.3044	0.05265	15.0794	-9.2239	0.4023	2.10355	17.5559	2.0799	13.3452	2.49935	17.6277	8.07545	15.1954	17.2481	37.8445	11.3979	22.9308	34.4235	23.8154	23.4221	49.7565	2.16635	9.09515	33.7595	37.2273	9.48965	78.5717	-0.40375	2.7413	48.0864	60.777	2.62405	61.798	7.866	14.2149	44.4881	45.0849	14.4209	84.6097	14.2419	34.7918	65.065	58.2076	35.384
IfHa_33496	domestic	New Guinea Singing Dog	Dog	Kiel	0.48825	0.40405	-0.12785	15.2285	-9.0384	-0.2495	3.19	16.0737	0.7657	16.5871	1.7372	16.8416	10.299	14.7448	17.0539	38.1967	12.9878	21.9702	32.6906	21.2453	20.8886	51.0833	2.51	7.7897	33.7824	37.3738	8.54295	78.995	1.30315	1.8308	49.2375	60.4596	1.719	64.5335	9.27085	13.7616	47.0808	46.2827	12.9307	86.8115	16.9781	34.3755	66.6445	58.492	34.6843
IfHa_32560	domestic	New Guinea Singing Dog	Dog	Kiel	-0.4723	-0.7182	0.668	14.0925	-10.6912	-0.20165	1.79235	18.4488	2.6739	14.6449	3.44605	18.6264	8.4478	15.555	18.771	38.0251	13.4549	21.7633	34.7249	23.3166	22.1434	50.6441	2.70435	6.25175	32.9598	40.0416	6.5843	79.4544	1.4949	1.27095	48.6829	63.5893	2.13275	64.6873	11.3166	13.3221	47.0053	48.1842	13.0634	85.5949	18.2997	32.8276	66.5858	59.5592	33.7507
IfHa_33465	domestic	New Guinea Singing Dog	Dog	Kiel	0.52885	-0.3675	-0.59125	12.68	-12.9154	-3.80535	-0.23845	17.0837	-2.60635	15.3879	0.54105	16.2984	8.5289	15.359	15.5434	34.3402	10.9584	21.0939	33.355	22.5177	21.6121	53.0185	0.2354	7.53695	37.9011	39.8441	5.8242	82.8801	-0.68035	2.0059	53.2643	64.3914	1.91555	68.3163	9.78835	13.4698	50.8755	48.0501	12.225	88.4888	14.0084	38.3815	67.8256	61.1461	37.1203
NMBE_NoNr	domestic	Palustris type dog	Dog	NMBE	-0.70905	0.06795	0.8917	17.466	-10.6893	2.4889	4.10985	18.3089	1.6802	13.6337	-0.04455	16.1626	7.66615	12.5191	15.5442	33.7851	9.1581	20.2031	31.4248	18.1588	20.6654	49.3199	0.41285	9.83195	36.251	38.2818	7.23495	77.4656	-3.80565	3.12005	49.7251	55.5157	3.04555	61.9616	3.84125	12.8346	46.7544	40.6633	12.9862	81.4664	8.7321	35.8458	65.6851	53.3223	34.391
NMBE_00000A50	domestic	Palustris type dog	Dog	NMBE	0.6203	-0.0616	0.16545	17.6122	-8.99185	3.6882	2.0063	14.9893	3.22025	12.7431	-1.25515	17.6111	5.602	12.3569	17.4629	37.8873	10.9127	25.0189	32.6433	18.615	24.9464	50.6524	1.85355	12.1042	35.3969	34.4387	12.046	80.5145	-1.3569	6.79385	50.6859	56.3573	6.75495	64.5363	5.86205	15.4651	48.9517	41.7011	15.3778	89.5584	11.2779	38.6397	68.1778	56.5524	37.4719
NMBE_0000A.28	domestic	Palustris type dog	Dog	NMBE	-0.6033	0.0703	-0.149	16.685	-10.6654	1.98915	5.39355	18.3316	1.81395	13.7932	0.585811	16.6818	8.88335	13.0256	15.502	36.8957	10.1864	21.3768	33.9601	19.4709	21.0004	57.0389	3.1695	12.5402	41.9821	36.5235	10.8759	83.469	-2.57445	4.24555	56.7302	58.0311	2.59295	70.7853	5.9173	15.3344	54.9574	45.183	14.1757	94.0166	12.8197	37.6469	73.7436	59.4747	33.8599
NMBE_0000A.14	domestic	Palustris type dog	Dog	NMBE	0.23675	0.6019	-0.40585	18.8332	-9.79105	4.1081	6.40675	17.9776	3.7293	18.0953	0.80835	16.5842	11.3803	12.8652	15.6589	35.518	6.82555	20.733	31.2381	17.7054	20.6509	52.2664	-1.51465	10.8982	37.0339	35.3469	10.8779	78.8997	-4.4899	4.3252	53.5404	54.8265	3.2624	64.853	2.77555	14.3728	49.3511	40.8292	13.6271	86.133	9.4164	33.9721	70.4339	51.9571	33.0654
NMBE_0000A.22	domestic	Palustris type dog	Dog	NMBE	-0.67655	-0.12375	-0.2034	16.5027	-8.5275	3.4216	4.70545	15.6847	4.0557	13.9252	0.3578	16.7395	9.5823	11.011	15.4272	37.1084	10.1232	19.4684	34.7814	18.0809	20.0062	48.1322	0.5381	7.40085	34.9209	31.7474	7.16995	75.6528	-2.1046	2.88625	51.4286	52.1677	2.45285	62.4805	4.68385	13.0852	47.9579	40.0059	12.9727	85.6076	11.2232	29.9972	69.0533	50.8225	29.408
NMBE_1052566	domestic	Pointing dog	Dog	NMBE	0.09735	0.0145	0.37535	20.5505	-10.5442	4.40505	3.82315	20.9025	3.2877	22.4978	2.3212	20.7257	15.1567	16.6932	21.3432	41.3561	11.0765	23.4349	37.3997	23.3098	23.5821	57.4305	0.6765	9.28065	38.8995	39.7073	10.0713	88.6146	-2.51465	5.43795	54.9276	64.7015	3.5237	72.2401	8.07075	17.9296	54.6444	48.115	17.8846	98.3567	16.265	38.5872	77.9117	59.9522	38.4282
NMBE_1052567	domestic	Pointing dog	Dog	NMBE	0.1785	-0.0036	-0.0968	16.7783	-12.7497	3.2785	1.77015	19.3717	2.3527	17.5561	-0.4722	21.2621	9.6776	16.2704	19.8731	44.3389	11.142	26.1842	38.9415	23.7538	25.635	58.1644	-1.857	10.5613	41.08	40.7466	9.17035	88.8235	-5.36135	3.34315	60.7368	63.8377	2.0939	74.6642	4.64805	16.7435	56.5395	48.3348	15.409	101.077	6.662	42.9462	76.2661	65.7024	41.6489
NMBE_1052555	domestic	Pointing dog	Dog	NMBE	0.1189	0.10425	0.0169	17.9075	-13.4457	-0.50485	2.9563	18.8361	1.2132	23.2266	-3.62375	20.4228	14.4995	17.0823	21.6712	46.8909	9.57835	25.4013	41.5098	20.6054	26.0906	62.6793	-1.65555	10.1966	47.2097	41.5334	10.2454	94.7479	-6.73485	3.5808	66.5371	64.2124	4.40685	80.7484	4.9243	15.199	64.9214	46.7492	14.6013	104.223	6.8002	42.2969	84.056	60.7649	43.1217
NMBE_1052549	domestic	Pointing dog	Dog	NMBE	0.06875	-0.1512	0.0239	22.6554	-12.8803	4.64105	5.28995	22.8477	3.7655	27.2406	1.7601	26.736	17.6324	20.2327	26.3274	59.7049	17.9595	28.2179	53.0757	29.2438	28.85	69.8492	2.93335	12.425	50.4519	47.3787	12.4824	100.532	-1.79135	4.48015	68.9694	72.5879	3.54145	87.573	10.8422	15.8825	69.272	56.5197	16.1241	112.652	12.2868	42.1392	87.9393	72.5105	42.9691
NRM_20075186	wild	Wolf	Wolf	NRM	-0.0744	0.34	0.7222	26.9767	-11.9779	6.382	11.3261	26.2498	3.3396	31.1176	-1.8057	29.0933	22.6243	22.9318	29.1421	75.3111	19.3362	40.4503	65.5826	35.3976	39.1598	86.916	1.0475	13.0859	65.6734	58.468	12.8372	130.905	-0.1435	3.5437	95.7097	87.2323	6.534	118.332	11.5108	25.4719	95.4873	71.1569	26.4572	150.231	17.422	51.6686	122.366	86.8541	50.2073
NRM_20105004	wild	Wolf	Wolf	NRM	0.3871	-0.0187	0.3537	24.9064	-11.1453	6.9434	10.088	24.1888	6.8347	29.3784	-1.7578	26.0331	20.4284	19.135	27.0792	70.1464	16.479	36.2506	64.6206	32.6912	36.4194	81.2121	-0.7395	12.7328	59.1524	52.9352	14.1258	119.162	-6.2323	5.0362	84.4883	82.3551	5.6859	109.314	6.4172	24.7647	85.5884	65.4817	24.777	137.594	18.747	45.4819	115.033	77.2038	44.784
NRM_20105005	wild	Wolf	Wolf	NRM	-0.3408	-0.2425	0.8433	23.735	-10.1126	7.8325	12.0701	24.516	8.2755	29.1345	-0.5715	28.005	22.4238	19.5029	26.5711	60.0766	12.5757	33.4633	52.7697	29.1477	33.188	76.7293	1.5402	14.888	58.7149	47.5477	15.2501	113.385	-2.868	5.2089	84.7766	76.2209	4.0955	103.359	9.4828	22.0593	84.7128	60.5381	21.8842	131.57	19.2075	42.4956	111.418	71.6623	43.6203
NRM_20105006	wild	Wolf	Wolf	NRM	-0.1698	-0.4029	0.2617	25.0296	-10.2084	6.2873	10.1504	24.7556	5.7028	28.4823	-1.6117	25.6418	19.4363	20.1556	25.9685	65.1606	16.8211	33.6543	57.8193	33.174	33.2289	78.8072	1.2871	11.6053	57.6841	53.3328	12.0876	117.235	-2.4605	2.4789	82.2322	82.4977	3.8903	107.546	9.9181	21.5003	83.8452	67.8766	21.848	136.271	19.9543	42.1446	112.454	80.3415	43.3217
NRM_20105017	wild	Wolf	Wolf	NRM	-0.1318	0.0414	0.4376	22.0073	-10.1891	4.659	10.165	22.5805	5.6263	25.1814	-0.9134	23.8407	18.2446	16.9647	22.6563	64.2325	14.7138	32.4121	58.5816	28.5206	32.4385	74.7111	0.9061	11.4009	58.42	47.2415	12.214	115.426	-2.3555	3.5681	87.7676	76.7935	4.4852	106.19	8.915	22.3532	87.2026	60.8498	23.6803	134.927	17.6124	42.9044	114.836	72.3489	42.4013
NRM_20115035	wild	Wolf	Wolf	NRM	0.1935	0.0859	-0.1969	22.0502	-9.8675	3.1367	10.6393	23.1779	5.3122	26.628	-1.0219	24.1979	19.7474	17.715	23.8674	66.4045	16.1523	31.3209	60.9132	30.3861	31.4612	72.84	1.1601	11.5065	55.9059	47.2438	11.6525	110.322	-3.0405	2.4321	80.4422	75.7511	1.7586	100.041	8.5969	19.0648	79.8834	59.3866	18.5706	125.176	19.3514	38.6972	106.14	70.4813	36.802
NRM_20125496	wild	Wolf	Wolf	NRM	0.0794	0.046	0.5323	23.579	-9.1327	4.6138	9.8868	25.2724	5.2679	29.3836	-0.9114	27.6317	21.3114	21.766	26.5215	68.3195	19.5992	35.2264	62.4304	34.151	35.3665	79.944	1.7087	12.0859	59.5187	54.277	13.7422	118.281	-1.8007	5.529	84.9448	83.4941	5.486	107.88	11.4087	25.4533	85.5587	66.3935	25.0051	135.86	20.1432	48.363	113.112	79.7139	48.2023
NRM_20125501	wild	Wolf	Wolf	NRM	-0.021	-0.5646	-0.7529	22.5537	-10.9176	2.9019	9.4078	21.9322	0.7481	28.3993	-1.2039	25.1825	22.8565	19.9897	24.3308	61.7639	16.0924	33.2503	56.0678	29.7315	32.4629	74.3522	-0.2016	10.6014	55.7235	49.9001	9.0631	113.303	-2.9209	4.7173	80.4416	78.1322	2.2912	101.216	8.8522	23.6422	80.9001	60.447	22.4106	131.516	17.2382	48.1818	106.127	77.1471	46.81
NRM_20125507	wild	Wolf	Wolf	NRM	-0.2	-0.3762	0.0521	23.4743	-10.8013	4.8	9.5963	22.0575	3.757	27.3407	-3.0189	28.2548	18.8852	20.6359	28.6196	67.3952	16.462	37.6031	62.1963	32.5565	38.0945	78.9808	2.3692	13.8361	60.1372	50.9425	14.6831	118.715	-1.5311	6.6785	89.143	81.2877	7.2451	108.437	9.9971	26.5742	88.1298	64.3312	27.9996	136.535	17.2142	50.9659	114.708	77.019	52.5992
NRM_20125914	wild	Wolf	Wolf	NRM	-0.0785	-0.0221	0.3208	26.7131	-8.0506	6.5234	12.8258	24.9813	6.1945	27.2741	-1.2052	26.1417	18.2207	20.7814	26.3383	70.0398	20.6933	35.5401	64.7035	35.1312	35.5926	78.1931	4.7863	12.5529	59.7637	52.285	11.3485	119.008	0.2677	3.5759	86.5424	83.7339	2.0253	110.058	12.3192	22.7381	88.2286	67.8987	22.0567	139.319	22.4843	45.1464	115.04	81.0885	44.4796
NRM_20135053	wild	Wolf	Wolf	NRM	-0.0997	-0.2052	0.2127	23.5061	-9.1808	2.5686	10.8324	21.5884	2.8694	26.7678	-2.4822	23.9335	18.8274	19.2465	25.1491	66.8658	17.961	33.9928	63.921	32.155	34.0596	77.3713	2.1138	11.6564	57.2837	49.8555	11.9763	114.743	0.2436	3.2302	83.1421	78.9609	4.4741	104.911	12.2486	21.3864	83.1642	63.0342	22.9552	133.352	21.3054	45.4661	109.87	76.5661	45.4766
NRM_20135131	wild	Wolf	Wolf	NRM	0.0772	-0.0766	-0.153	22.2164	-8.5225	5.5097	9.6531	21.8057	4.0029	24.1971	-0.9854	23.9566	16.1717	16.777	22.8363	55.7125	15.1008	33.3264	50.0263	29.1645	32.2422	68.0125	3.5455	12.9078	49.9754	45.316	12.0367	104.332	-0.9048	3.8847	74.4419	72.9805	3.5025	94.3085	9.7705	20.7761	75.353	59.0807	19.971	123.71	16.263	38.3837	101.64	71.4997	40.4967
NRM_20135132	wild	Wolf	Wolf	NRM	0.2935	0.5862	-0.8748	24.2699	-9.9983	2.9363	10.5007	25.1763	4.2123	29.0351	-0.9534	24.4315	18.5493	19.8431	26.7865	66.5163	16.8544	34.7196	58.2128	33.7669	34.9686	77.3601	2.7716	13.1195	58.8313	52.1005	12.9802	116.157	-3.147	5.8839	84.6282	82.5447	5.0721	107.438	10.2704	24.1532	86.1002	66.4118	24.1457	137.345	20.5052	46.1094	114.437	80.1699	46.3599
NRM_20145292	wild	Wolf	Wolf	NRM	0.0284	0.005	0.4743	24.3861	-10.9036	2.2273	9.8099	23.4588	3.3097	26.7882	-2.6012	26.4375	19.3303	18.4584	26.913	67.8746	18.3591	36.4238	64.7566	32.6113	36.727	78.3652	0.1982	12.3571	58.4634	51.2644	11.5394	119.912	-3.6037	6.5056	86.9945	82.0204	5.0551	107.453	9.0547	24.2398	86.0633	62.9735	25.0036	137.588	14.3512	50.1326	110.423	79.3295	50.0146
NRM_20145293	wild	Wolf	Wolf	NRM	0.3836	0.2762	0.1153	25.0773	-11.8452	5.5832	11.8959	23.6313	5.6027	25.8754	-3.3008	26.3201	19.2722	16.9224	25.7524	67.5545	14.8555	35.8738	63.7079	29.0353	34.9871	81.5645	-1.3362	13.4075	62.6143	49.7743	13.6275	121.976	-3.4292	5.8035	93.1546	77.0748	6.6309	112.311	8.3798	24.8083	92.6556	61.1656	25.6351	144.701	17.11	47.7038	122.422	75.0184	47.2542
NRM_20145571	wild	Wolf	Wolf	NRM	0.0732	-0.0391	0.1395	24.3426	-10.4256	4.6045	10.1581	23.6212	5.0539	24.6017	-2.7017	25.8357	16.4524	18.6703	26.0026	67.0955	17.8179	33.7947	62.79	32.0596	33.266	84.2515	-1.128	12.1416	62.5213	57.0173	11.3554	131.192	-0.717	7.1902	95.4482	87.1535	6.8071	116.08	10.3004	23.1909	94.1823	68.862	23.5707	144.175	23.0488	47.5683	122.576	80.0214	46.9175
NRM_20145593	wild	Wolf	Wolf	NRM	0.0359	-0.0117	0.0264	26.2512	-10.1901	5.9324	10.4157	23.7247	5.396	29.4334	-0.0547	28.1373	20.2925	20.2786	27.5161	58.0424	14.7571	32.825	58.7613	30.3242	34.1082	77.9679	2.1963	11.7816	60.7245	51.1395	12.5173	118.329	1.073	2.3901	88.9804	78.4852	1.5653	107.183	11.3875	22.912	87.4738	63.0415	22.207	137.068	16.7905	44.7507	110.928	78.6362	44.5001
NRM_20145654	wild	Wolf	Wolf	NRM	-0.12	-0.4149	0.2959	24.2602	-7.5987	4.1839	8.8442	23.2854	10.0727	27.528	-0.4617	25.5164	19.6602	18.6687	26.8326	65.7814	19.9457	36.5076	60.1779	33.6477	36.5252	73.5237	3.2503	14.506	54.3466	50.5975	13.3231	112.359	-0.1634	5.4376	81.0535	77.9941	5.0757	101.803	10.2417	24.6977	79.833	63.9394	23.6875	131.011	17.8066	46.1181	105.081	78.3677	46.9187
NRM_20155014	wild	Wolf	Wolf	NRM	0.1932	-0.3063	0.6004	23.6168	-9.4068	4.4947	10.3899	23.0715	3.6299	26.9444	-2.0297	28.3984	18.0046	19.0713	27.679	66.4997	19.2871	35.2028	62.346	33.5271	35.0583	78.0555	3.4654	11.7524	58.0222	52.6277	11.3322	119.176	1.9136	4.0162	86.7619	83.8382	2.9941	107.669	13.3944	23.605	86.7284	67.3992	23.5759	137.539	21.0583	45.647	114.466	82.5173	47.6619
NRM_20155031	wild	Wolf	Wolf	NRM	0.2972	-0.0086	0.699	24.7396	-10.4937	1.9411	10.3881	24.5591	3.0878	27.4069	-3.6732	26.3022	18.8069	19.0688	26.6671	70.0502	16.6587	36.4853	64.9658	33.1449	37.8296	78.4738	1.2384	11.996	59.1221	50.9807	14.0823	118.974	-0.5773	4.8999	85.5031	79.0199	6.5241	109.283	9.9484	27.4004	86.7136	64.3435	28.1964	140.541	19.2402	49.0381	116.033	79.0813	49.6116
NRM_A0583527	wild	Australian Dingo	Dog	NRM	0.0673	0.2795	-0.2914	16.6966	-7.4811	3.6924	7.462	16.0828	3.3954	20.2753	-0.9277	16.1666	15.6636	13.7872	18.3104	45.7329	10.8926	23.033	41.6371	20.8109	23.0528	59.2081	1.9471	9.2562	47.1334	36.5854	9.487	92.134	-1.0175	1.8005	69.6819	59.2802	2.2369	79.9427	5.8891	14.9116	64.6266	45.8103	15.7955	105.786	13.0881	36.2501	88.6887	57.5791	36.391
NRM_A0580105	wild	Wolf	Wolf	NRM	0.0907	-0.3941	0.3713	24.0718	-11.8399	2.8489	8.8401	22.7698	4.7511	24.6011	-4.7479	25.0901	15.9185	16.8043	26.0046	64.1151	16.4489	32.7462	59.1498	29.9872	32.9075	75.2431	1.4113	11.3826	57.0903	50.4422	10.8826	114.471	-2.1629	3.9641	82.7884	79.6644	6.0506	106.037	7.9678	19.7814	85.2898	63.8856	21.0108	136.518	18.6264	47.0191	113.854	78.4287	47.6426
NRM_A0580119	wild	Wolf	Wolf	NRM	-0.2814	0.0501	0.9468	23.2373	-9.2557	7.1746	10.1476	22.6493	6.1237	28.1522	1.7465	26.9969	21.5442	18.6862	26.0231	58.3854	15.7635	31.3718	54.7281	28.1733	31.3491	72.1001	1.5639	11.8442	54.421	46.9895	11.5689	111.956	-2.5628	5.8429	81.5312	76.5765	4.5366	97.3595	7.9718	20.194	78.3634	59.2457	19.2834	126.251	20.1543	45.0397	106.875	69.4726	44.3092
NRM_A0582376	wild	Wolf	Wolf	NRM	-0.2979	-0.1962	-0.2442	23.5779	-10.6361	4.6911	9.0824	23.5356	4.5037	21.6274	-4.0609	25.9888	12.4958	18.0602	25.9193	57.9205	14.6477	36.1596	53.7289	29.3518	35.5705	75.2518	2.9349	15.5156	55.1833	48.5493	17.8165	116.346	-1.3135	9.4929	82.8178	81.3881	10.138	104.386	8.7973	26.5859	82.5065	65.0439	26.6614	135.314	20.7058	47.6439	112.684	77.802	48.232
NRM_A0582956	wild	Wolf	Wolf	NRM	-0.3634	-0.4353	0.5017	22.5284	-10.6914	4.3088	10.5992	22.9325	4.3587	25.5273	-0.9823	24.6847	19.281	16.8895	25.6523	66.8931	16.7671	32.3367	62.1375	28.3307	31.95	71.8872	0.9471	10.4764	55.7108	44.9699	10.8691	113.995	-3.1802	6.1279	86.1068	74.0589	4.7939	103.227	7.2285	20.7772	85.9912	58.8954	19.8428	132.392	18.306	43.0281	114.366	70.2331	42.7567
[truncated: 57 more columns]
